# Supplementary material for: Index tracking strategy based on mixed-frequency financial data
Source: PLoS One. 2021 Apr 6;16(4):e0249665. doi: 10.1371/journal.pone.0249665 (PMC8023492; doi:10.1371/journal.pone.0249665)
Supplement: S1 Dataset — (XLSX) [file pone.0249665.s001.xlsx]

## Sheet: intraday excess return 
date_time	AA	AXP	BA	BAC	CAT	CSCO	CVX	DD	DIS	GE	HD	HPQ	IBM	INTC	JNJ	JPM	KFT	KO	MCD	MMM	MRK	MSFT	PFE	PG	T	UTX	VZ	WMT	XOM
2006-01-03-10:05:00	-0.000740094	0.000148598	0.000544364	3.47951e-05	-0.00367357	-1.8465e-05	0.0020098	-0.00264683	0.000385861	-0.000313687	-0.000218358	0.000364973	5.24108e-05	0.00139651	0.000646083	0.00033927	0.000246777	0.000315271	0.00329595	-0.00120491	-0.00356109	0.000385935	4.97427e-05	-0.00133482	-0.000580817	-0.00109241	-0.000929842	0.00299199	0.00293039
2006-01-03-10:10:00	0.000603651	0.000571319	-0.00261493	0.00269782	0.00203094	0.000874547	9.4767e-05	0.00266461	0.00289231	-3.31011e-05	-0.000437759	0.000105583	-9.05648e-05	-0.00230464	-0.000539244	0.00130013	0.00138499	-6.04658e-05	0.00151994	0.00200101	-0.00222328	0.000765421	0.000749358	-0.000903683	0.0007465	0.0059319	0.00307399	0.00270486	0.000481429
2006-01-03-10:15:00	-0.000660995	-0.00111771	-0.00125771	-0.000559018	-0.000483064	-0.000992962	0.000619852	0.000864728	-0.0015234	0.00120624	-0.0015317	-0.000541173	-0.000438874	-0.0029802	0.000205316	0.000241331	2.07888e-05	-0.00140259	0.000746889	0.000460625	0.00188832	-0.000436529	-0.000241963	0.0028767	-0.000215962	-0.000542139	0.000242964	0.00205875	0.000582063
2006-01-03-10:20:00	-0.00108208	0.00125903	-0.000392262	0.00307468	-0.00167639	0.000431225	0.00173287	0.00033154	0.00153558	-0.000173714	-0.000492752	0.0015324	-0.000991216	0.00098535	0.000754021	-0.00081634	-6.12985e-05	-4.68521e-05	0.00200648	0.000983668	0.000227007	0.000313145	-0.000847977	-0.000721649	-0.000566246	-0.000588428	0.000245458	0.000228045	0.00092535
2006-01-03-10:25:00	0.000626107	-0.000107115	-0.00164987	-0.000476693	-0.000161369	-0.000262027	0.00269566	0.000537782	0.000500516	-0.00185825	0.000667936	9.83493e-06	-0.0016772	-0.000840933	0.000852818	0.0005118	-0.00196694	0.00129207	-0.000825718	-0.000197844	0.00114993	-0.000688252	0.00278536	0.000282263	0.000121858	-0.00115679	-0.000430718	0.00138887	0.00418772
2006-01-03-10:30:00	0.000349031	0.000191131	-0.000730432	-0.00113378	-0.00123916	0.000687255	-0.000212422	-0.00162117	0.000327541	-0.000175	0.000516853	0.00108335	-0.00164958	0.00108692	0.000851144	0.000191261	0.000210832	0.00126893	0.000270876	-0.0011362	0.00138186	0.000476357	0.000331728	0.00209779	0.000193837	-0.000486011	0.000330944	-0.00136324	-0.00036559
2006-01-03-10:35:00	0.000790786	-0.0001297	0.00160169	0.00102118	-0.000968411	0.000809787	0.000945003	-0.0015278	0.000486465	2.80083e-05	-0.00159239	-0.000271392	-0.00151431	-0.00174023	-0.000523698	-0.00155836	0.00102119	0.00108126	-0.000968744	-0.00153308	0.00525244	0.000804787	0.000556769	0.000503146	-0.00243608	-0.00118863	0.000301038	0.000553574	0.000993374
2006-01-03-10:40:00	-0.000400531	0.000158663	0.00142163	0.000727732	0.00240728	8.4439e-05	0.00383215	0.00168545	0.000630439	0.000923966	-0.00360011	0.000847382	0.00121697	0.00135123	0.00168891	-0.000454071	0.00103566	0.00138209	0.00200796	-0.000735853	0.00198107	0.00128918	0.00285531	0.00120795	0.00182375	-0.00101696	0.000786599	0.00114843	0.00220596
2006-01-03-10:45:00	-0.0029843	-3.3654e-05	-0.00079738	-0.000597637	0.000266212	-0.00127385	0.00068742	-0.00163345	-2.94389e-05	-0.00089585	0.00372288	-0.00182292	7.07945e-05	0.000472245	-0.000826182	-2.16509e-05	-0.00163072	-0.0009319	-0.00112418	-0.00237396	0.00153483	-0.000311692	0.000710092	-0.00271838	0.00155546	-0.00169567	0.000296039	-0.000841652	-0.00173842
2006-01-03-10:50:00	-0.001283	0.00162459	6.54185e-05	-0.000444845	0.000619765	0.000154821	-0.000567372	-0.000776756	0.000255592	0.00020894	0.00214948	0.000132267	0.00114791	0.000198349	-0.000133078	-0.000457876	0.000189783	-0.000473409	0.00100229	0.0015401	-0.00218666	-0.000105522	0.000640048	-0.000790564	-0.00106209	0.00187271	-0.000529228	-0.000142516	0.000247886
2006-01-03-10:55:00	-0.00312841	-0.000518411	-4.14214e-05	-0.000352836	-0.00226124	-0.000807039	2.04737e-05	0.00183408	-0.00113634	0.000361442	0.000594481	0.000448124	-0.000621907	-0.000541861	0.000355898	-8.92411e-05	-3.4993e-05	-0.000405221	-0.000771571	0.000869228	0.00211947	-6.78032e-05	0.00181228	0.000353713	-0.000413752	-0.000441407	-0.000127477	0.000237489	0.00140874
2006-01-03-11:00:00	-0.000586972	0.000380309	-0.00178335	-0.000158512	0.000883557	0.000178161	-0.000712506	-0.00154453	-5.23615e-05	-0.00131906	0.000276553	-0.000595647	-0.00105677	0.00119951	0.000272598	-0.00220323	-0.000371539	-0.000477972	0.000587753	0.00141663	-0.000172687	-0.000252691	9.38753e-05	-0.00113223	0.00147513	-0.00047701	-0.00155074	0.000170449	-0.00208875
2006-01-03-11:05:00	0.00210457	-0.00117889	0.000948717	-0.00179311	-0.000206416	-0.000367007	-8.21453e-05	-0.000255999	0.000420896	-0.000242378	-0.00176147	-0.000284016	-0.00198923	4.58887e-05	-0.00113504	-0.000511286	0.000128488	-0.000352714	-0.00103856	7.16494e-05	0.000749331	0.000278105	-3.94884e-05	-0.00106908	0.00116361	0.000370371	-0.0013476	0.000126274	0.000121316
2006-01-03-11:10:00	9.35241e-05	-0.00043648	0.00106329	-1.26116e-05	0.000506698	-0.00072987	0.000305667	0.000386825	0.000299122	0.000672116	0.000807325	-0.000172118	0.00132632	-0.00134003	0.00048024	-0.000203902	0.00090809	-0.000690672	-0.000233792	-6.64754e-05	-0.000516323	0.000256853	0.000502912	0.000187425	0.000984241	0.000484353	-0.000963234	-0.000852797	0.00112686
2006-01-03-11:15:00	0.00226556	0.000166662	-0.000133439	-0.000643204	0.00222221	-0.000194742	-0.000762194	0.00323046	9.24111e-05	-0.00127908	4.79976e-05	1.7495e-05	-0.000454569	0.000544602	0.000355666	-0.000866222	0.000874759	0.000117053	-0.000119798	0.000227871	0.000653701	0.00129376	0.000139403	0.000208956	-7.06208e-05	-0.000338508	0.000193489	-0.00038566	-0.000622602
2006-01-03-11:20:00	-0.000824276	-0.000521112	-0.000556305	-0.000629949	-0.000388565	-0.00017745	-0.00059203	0.00118387	-0.000932743	-0.00030934	0.000711247	-0.000340128	0.000243456	-0.000801306	-0.00120245	-0.000369476	-0.000647814	-0.00082152	0.000847779	-3.09963e-06	0.00168945	-0.000801749	0.00106385	-0.00142371	0.000222382	0.00130345	0.000185162	0.000662538	-0.00084153
2006-01-03-11:25:00	-0.0020291	0.000519314	-0.000319728	0.00113135	0.000634643	-0.00125471	0.00142934	-0.00123451	0.000503202	-0.000462032	-0.000322265	7.66428e-05	-0.000596309	0.000173638	-0.000161628	0.000409171	-0.00101694	0.000460539	-0.000976654	0.00076366	-0.000936709	-0.00123499	-0.00223538	0.000648337	-0.00054221	0.00152813	0.000568101	0.000296277	8.88097e-05
2006-01-03-11:30:00	-0.00166905	0.00167015	0.000126854	0.000272397	-0.00058045	-0.000125427	-7.17778e-05	-0.000461535	0.00169007	3.49308e-05	0.000371009	-0.000133236	0.000617003	-0.000900542	-0.00048169	-0.00165919	0.000781713	-0.000214423	-0.000588785	-0.00188513	0.00116468	0.000846587	-0.00115204	0.000121419	-0.00116579	0.000765918	-0.0011005	-0.000511888	0.000450263
2006-01-03-11:35:00	0.00021327	-5.33242e-05	0.000747605	0.000517215	-0.000269652	0.000657815	0.00239197	0.000271827	0.000670716	0.000150127	0.00110374	2.23417e-05	-0.000308229	-0.000703298	0.000251259	0.000434114	-7.23829e-05	-0.000242689	0.000552364	0.00112472	0.000490898	0.000399156	-0.00032181	-0.000289145	0.000772649	-0.000471864	0.000360705	0.000584341	0.00160401
2006-01-03-11:40:00	-0.000890177	-0.00119232	-0.00054777	-0.00114139	-0.000743436	-0.000226218	0.000848163	0.000354635	-0.000163148	-0.000694098	-0.00141154	-0.000964547	-0.000423877	0.00060423	-0.00126546	-0.000246527	-0.0014037	-0.00125231	-0.00164962	-0.000390108	0.0014162	0.000314852	-0.000585987	-0.00152658	-8.96464e-05	-0.00129239	-0.00120991	-0.00120042	-0.000901089
2006-01-03-11:45:00	0.000785331	-0.00167224	-0.000361172	-0.000419112	-0.000777449	0.000760922	-0.000784311	0.0011444	0.000984274	0.000498081	-0.000305518	-1.94037e-05	0.00161564	0.000126078	-0.000373834	-0.000811109	-0.000127286	-0.000286881	5.52255e-05	0.000623787	0.00156306	0.000741374	-0.0010658	-2.62221e-05	0.000726075	0.000736326	0.000561505	-0.000396546	-0.00175354
2006-01-03-11:50:00	-0.0015399	0.00037449	-0.000410751	0.000322037	0.000244694	-0.000590207	0.000226937	-0.000290993	0.000142181	-0.00040555	-0.0010589	-0.000112226	-0.000540553	0.000234484	0.000554816	0.000707999	0.000340858	-8.55017e-05	0.000431069	-0.00140803	0.000938968	-0.000410662	-7.09403e-05	0.00041454	0.00012407	-0.000345236	0.000878577	0.000596429	0.000145979
2006-01-03-11:55:00	0.00145718	-0.000382853	-0.000950724	-0.000104674	-0.00100653	-0.000361854	-0.000139541	-0.000856983	0.00065501	-9.07086e-05	0.00134915	-0.0001525	-6.67544e-05	0.00158366	0.000166945	-0.000644816	0.000199723	0.000756805	-0.000743359	-0.00211725	-0.00228287	0.000783426	-0.000144711	0.000288321	0.00067845	0.000224215	0.00122657	0.00138964	0.00029746
2006-01-03-12:00:00	0.00123816	0.000144164	0.000241939	2.74629e-05	0.000579785	0.00110491	0.000621805	0.00242638	0.000376376	-0.000699879	0.00111917	0.00014646	0.00064932	-0.0008059	-0.000956443	0.000889416	-0.0015722	-0.000185949	0.000215581	0.000608432	0.00105411	0.00083813	0.0012822	-0.000339561	0.000170667	0.000319914	-3.01882e-05	-0.00089915	-0.000457142
2006-01-03-12:05:00	-0.000260338	-0.000139505	0.000259567	-0.000455755	-0.000707607	0.000508382	0.00116597	0.00075992	0.0024523	5.09508e-07	0.00128739	-0.000441409	-0.000302102	0.00164133	-0.00113437	-0.000698665	0.00105705	0.000953604	0.000163293	-0.000276478	-0.000791075	0.000564552	0.000743417	-0.000580506	0.000899475	-0.000537112	0.000804256	0.00105548	-4.80449e-05
2006-01-03-12:10:00	0.0014528	-0.00111014	-0.000405068	-4.5773e-05	-0.000793823	-0.00142418	-0.000973829	-0.000364106	-0.00133637	-0.000307489	-0.00119292	-0.00159009	0.0015104	0.000733221	-0.000106551	-0.00100144	-0.00140272	-0.000539235	-0.00128504	0.000361675	-0.000321176	0.000828905	-0.000933178	-0.000695612	-0.000168806	-0.000564975	0.000254756	-0.000921198	-0.000983277
2006-01-03-12:15:00	0.000626618	0.000267622	0.000663793	-0.000798176	0.000334675	-0.000155505	5.99414e-05	0.000170908	0.00109462	0.000276066	0.00077935	-0.000979877	-0.000256308	-0.000581223	0.000277456	-0.00038422	-0.000516251	0.000813736	3.21166e-05	-0.000155425	0.000805979	-0.000399264	-0.000395672	0.000111974	0.000333829	-0.000102684	0.000719563	-0.000460504	0.000143515
2006-01-03-12:20:00	-0.000650248	-0.000120783	0.000552295	-0.000530729	-6.93734e-05	-5.06256e-05	-3.57634e-06	0.000229798	-2.43538e-05	0.000234154	0.00210521	0.000581896	-3.56505e-05	0.000250005	0.000132844	-0.00233532	0.000963139	-0.000431761	0.000734263	-0.00013148	0.000611147	0.00133971	-0.000266429	0.000889673	-0.000590157	-0.0014983	-8.87872e-05	5.17246e-05	-0.000460771
2006-01-03-12:25:00	-8.37253e-06	0.000268415	0.000328811	0.000697823	0.000821907	0.000633099	0.00056294	-0.000778077	-0.000733157	0.00121824	-0.000521274	-0.000510266	0.000205735	0.00126372	0.000184363	0.00038227	0.000599264	4.15683e-05	0.000431467	-0.000885181	-0.000923551	-0.000442992	0.000699457	0.000588783	-0.000871348	0.00123418	-0.000911214	-0.000123241	0.000276601
2006-01-03-12:30:00	0.000132248	-0.000781267	-0.000402427	-0.000556244	-1.18223e-05	-0.000881589	5.25375e-05	-0.000503636	-0.00219539	-0.000558202	-0.00095578	-0.00198095	-0.000250231	-0.00232399	-0.000196229	-0.00101492	-0.00109885	-0.000210923	-0.00144593	-0.00029068	-0.00182528	-0.000772803	-0.000243628	-0.000544068	-0.000138078	-0.00189419	-0.000205937	-0.00175857	-0.000255849
2006-01-03-12:35:00	-0.000347535	0.00074832	0.000705172	0.00167186	-0.000255405	0.000108242	0.000261752	-0.000103115	0.00100941	0.000291983	0.00184477	-0.000483131	-0.000101897	0.00127927	0.00103684	0.000970456	0.00061987	0.000719949	0.00083797	0.000811249	0.000235654	0.000666714	0.000177703	0.000713151	0.000629857	0.000436159	-0.00024387	0.000651406	-0.000653044
2006-01-03-12:40:00	-0.000723679	0.000193107	-0.000330955	-0.0010596	0.000384992	-0.000362046	-0.000886834	-0.00124688	-0.000484064	-0.00038995	-0.00120917	0.000298697	-0.000559213	-0.000486176	-0.000954811	0.000151277	0.000317265	0.000146632	-0.000547366	0.000188463	-0.000433205	-0.000338861	-0.000203067	-0.000141232	-0.000362606	-0.000126928	1.2364e-05	-0.000475538	-0.000801848
2006-01-03-12:45:00	0.000851178	-0.000416163	-1.9397e-06	0.000322375	0.000655867	8.55671e-05	0.000829488	-0.000156656	0.000440612	0.000200972	0.00132819	0.000369469	0.000371795	-0.00064758	-0.000204482	0.00104723	0.000722402	0.000588625	0.0014413	-0.000258816	0.00130345	0.000181536	0.000189138	0.000441076	-5.10399e-05	-0.000952097	0.000671459	0.00130046	0.00192959
2006-01-03-12:50:00	0.000686612	0.000524358	-9.1743e-06	0.000173808	-0.000156255	-0.000465181	-8.83667e-05	0.000376557	-0.000625204	-0.000366599	0.00112366	-0.00025261	-0.000194504	-4.21121e-05	-5.86136e-05	-0.000736307	-0.000445115	-0.000898494	-0.000379371	0.00158553	-0.000291622	0.000290494	5.59821e-05	-0.000436199	-0.00112925	0.00105924	-0.00187392	0.000227682	1.04459e-05
2006-01-03-12:55:00	0.00125429	0.000541431	0.00013391	0.000532536	0.00151281	0.000230678	0.000292652	0.000207654	0.000118765	0.000660324	-0.00043352	-0.00011115	-0.000435392	-0.000726954	0.000134232	-0.000211256	-0.000202806	-0.00040426	0.000246708	-0.000199305	-0.00239924	-0.000153137	-0.00123693	0.000470221	-0.00127088	0.000249787	-0.000600696	0.000649911	0.0012174
2006-01-03-13:00:00	-0.000864867	0.00102488	0.000497734	-0.000582951	-0.00126203	-0.000315453	0.00230074	0.000724445	0.000934289	0.000220239	-0.000754973	0.000177563	0.000324143	0.000824192	3.89086e-05	0.000235992	0.000242432	0.000963556	-0.000463333	0.000782732	9.44009e-05	0.00107429	-0.00192312	0.000374981	7.353e-05	0.000447097	0.000364576	-0.000687965	0.00247353
2006-01-03-13:05:00	-0.000427601	0.000256512	-0.000226604	-0.000401886	0.000344138	-0.000387615	-6.92701e-05	0.000240371	-0.000142834	-0.00086434	-0.00076807	0.000193815	-0.000200498	0.000105489	-0.00045809	-0.000738584	-0.000752385	0.000288117	8.10437e-05	-0.00042808	0.000245368	-0.000596491	-0.0007053	-0.00171346	-0.0012373	-0.000441369	-0.000151198	-0.000583504	0.000250073
2006-01-03-13:10:00	-3.12916e-05	0.000652525	-0.000215669	0.000825828	-1.4506e-07	-7.51864e-05	-0.000230805	0.000303239	5.84839e-05	-0.000139213	7.03185e-05	-0.000656493	-0.000376759	-0.000601937	-0.000702751	-0.000173714	-0.000713267	0.000213995	0.000179102	-7.82063e-05	-0.000169257	0.000713762	-0.00201023	-0.000195222	0.000989838	-0.00136417	4.54961e-05	0.000896207	-8.56454e-05
2006-01-03-13:15:00	0.000231677	0.000995373	0.000397979	0.000389968	0.000116414	0.000487414	-9.056e-05	-0.000519251	7.6546e-05	0.000495354	0.00061813	-0.00184915	-7.13134e-06	-0.00102338	0.000179476	0.00127363	0.000621997	0.000271613	-0.000736917	0.000395626	0.000560966	-0.000273065	-0.00103436	0.000680553	7.30352e-05	0.000545978	0.000730219	-0.000751907	0.000756813
2006-01-03-13:20:00	-1.53879e-05	0.000378422	-0.000231209	0.000292069	0.000433258	-0.000288237	0.000285622	0.000436153	-2.93003e-05	-0.000280564	-0.000275291	-0.000734064	-0.000509843	-1.80104e-05	0.000605284	0.000811496	0.000121617	0.000334127	0.000988318	-2.81522e-05	-8.19639e-05	0.00056454	4.73777e-05	0.000149349	0.000614756	-0.000308393	-0.000244896	-0.000863489	0.000998027
2006-01-03-13:25:00	0.00124	0.000810336	0.000429078	0.000352486	-0.00035017	-0.000103671	0.000718478	-0.00097536	0.000421962	0.000364902	0.00022547	-0.000652078	-0.000846229	-0.00259913	0.000590755	0.00013	-7.38976e-05	-0.000566422	0.000272167	0.00078548	0.000533694	0.00048168	-0.000801252	-1.68235e-06	-0.000464674	0.000378385	0.000226761	0.000250081	0.00120859
2006-01-03-13:30:00	-0.000739239	-0.000817462	-0.000917905	-0.000231206	-0.000918976	0.000401278	0.000618325	0.000134884	-0.000481217	-0.000293591	-6.81658e-05	-0.00177159	-0.000383981	-0.000347972	-0.00062217	0.000878581	-0.000753143	-0.00112112	-0.000185801	-0.000132705	-0.000706832	0.00038177	-7.96552e-05	-0.000986944	-0.000125242	-0.000363902	-0.000752718	0.000418507	-0.00069026
2006-01-03-13:35:00	-0.000320304	0.000348896	7.83446e-05	-0.000490458	-0.000550956	-0.000762405	0.000335524	-0.000660764	0.000117345	0.000361855	0.000890153	0.000146112	0.000164929	-8.91695e-05	-0.000130139	0.000675816	0.000191413	0.000172784	0.000739969	-0.000297168	-0.000150303	0.000291689	-0.000405447	-2.78226e-05	0.000344202	-0.000720939	0.000306386	0.000691112	-0.00125621
2006-01-03-13:40:00	0.00123414	0.000230553	-0.00013212	1.47048e-05	0.000543908	-0.000975007	-0.000668573	-0.000646218	-0.00086984	-0.000512167	0.000641559	0.00144377	-0.000470075	0.000723713	-0.000423783	-6.81616e-05	-0.000897222	0.000209574	-0.000682932	0.000862973	-0.00038897	0.000192535	-0.000272271	-0.000285249	-0.000404281	-0.000145428	0.00017128	0.000136077	-2.94181e-05
2006-01-03-13:45:00	-0.000683595	8.42869e-05	-0.000996473	-5.33727e-05	-0.000121237	0.000195571	0.000973827	0.000170671	-0.000788991	-0.00024017	-0.00067041	0.00050855	0.000131955	-0.000605023	8.59994e-05	0.000604361	-0.000217399	-0.000287534	0.000166014	-0.000781368	-0.000252381	0.000765535	-0.000367302	-0.000832789	-0.000672357	1.37094e-05	-0.00116538	-0.00105086	-1.27905e-05
2006-01-03-13:50:00	0.000180403	0.000615477	0.000178392	-0.000606218	-0.000442026	0.000483579	-0.000192455	0.000662579	0.000281407	0.000100588	-0.000140341	0.000876991	0.000392312	0.00073678	0.000450229	0.000631912	-0.000198158	0.000285005	0.000636098	-0.000530455	0.000804524	0.00124079	-0.000312363	0.000535971	0.000829136	-0.000484454	0.000170401	-0.000819967	0.000972847
2006-01-03-13:55:00	-0.000420445	-0.000479645	0.000997724	0.000369539	-0.000102642	-0.00017584	-0.000810443	-9.05291e-05	0.000379095	0.000699497	0.00073997	-0.000123383	-0.000373022	-0.00061298	0.00016827	0.000379199	-6.97592e-05	-0.000451253	-0.000208486	0.000101937	0.000984356	-0.000983971	0.000905763	-5.329e-05	-0.000812477	-0.000468774	-0.000387626	0.000952631	-0.00101753
2006-01-03-14:00:00	0.000187559	0.000515931	0.000574155	0.000621242	-0.00106615	0.000430975	0.0002366	-0.000582935	0.00035735	0.000160924	-0.000290193	0.000759185	0.000352731	0.000922323	0.000902389	0.0011569	-0.000378649	0.00132898	0.000183564	-0.000947842	9.54648e-06	0.00140711	0.000187648	0.000611183	0.000232084	0.000250808	0.000493554	0.000619744	0.00131513
2006-01-03-14:05:00	-0.00255382	0.000645175	-0.00156221	0.000597623	-0.000311361	-0.000259644	-0.000621113	-0.00138228	-0.0019827	-0.00115282	-0.00105474	-0.00035767	-0.0010275	0.00051893	-0.00200402	0.00114033	-0.00113013	-0.00163893	-0.00117792	-6.26691e-05	-0.00184075	0.000372404	-0.000618013	-0.00223891	-0.000718419	-0.000427963	-0.00166048	-0.00241001	-0.000612839
2006-01-03-14:10:00	0.00185921	0.000153786	-0.000476727	0.0023387	0.00224111	0.000685655	0.000339463	0.000418151	-0.000592075	-0.000232272	0.00126184	-0.000735349	9.55168e-06	0.000301565	-0.000755859	0.00111823	-0.00165043	-0.00145869	-0.00106345	-0.00118095	-0.000186314	0.00099956	-0.00051645	0.000451301	-0.000867812	9.31953e-05	-0.000374011	-0.00122348	1.47246e-05
2006-01-03-14:15:00	-0.00233871	-0.000471173	-0.000240197	0.000788462	-0.000203502	-0.00166476	-0.00219516	-0.00118693	9.07773e-05	-0.0013305	-0.00081653	-0.000515936	-0.00114684	-0.00100898	-0.00159502	0.000184035	-0.0010658	0.000178915	0.000464122	-0.000656578	-0.000614738	-0.00123972	-0.000653311	-0.00179275	-0.00124367	0.00133144	-0.000781704	-0.00178129	-0.00176998
2006-01-03-14:20:00	-0.0010926	-0.000701195	-0.00104969	7.96432e-05	-0.0011422	0.00026766	0.00057411	0.00102327	0.000122102	2.22394e-05	-0.000725614	0.000969168	-0.00191187	0.00318913	-0.00191674	0.00081128	-0.00122847	-0.000263788	-0.000201975	0.00170473	-0.000668144	0.000460119	-0.00181054	0.000412417	0.000413318	-0.000615721	-0.000113265	-0.0017612	0.00126565
2006-01-03-14:25:00	0.000948657	0.00135917	-0.000336688	0.000675414	-0.000660278	0.000643189	2.87226e-06	0.00118521	0.000137033	-0.000420101	0.000511058	0.00110185	0.000877489	0.00240851	0.00186312	-4.81388e-05	0.000893932	-0.000344719	0.000779229	-0.000754895	-0.000576902	0.00158587	0.000748623	0.00125833	0.000739985	0.000761185	8.07531e-05	0.000857802	-0.000467978
2006-01-03-14:30:00	-0.000156637	0.00067866	0.000840581	0.000436474	0.0011714	0.00132871	-0.00166206	-0.000443618	-0.000689269	0.000517835	-7.55954e-05	-0.00113962	-0.000499097	0.00262877	-0.00036348	0.001055	-0.00100785	1.85013e-07	0.000259147	-0.000112597	0.000647653	0.00101689	-0.000641514	-0.000129522	0.000128131	-5.68118e-05	0.000113014	-0.00179902	-0.00124328
2006-01-03-14:35:00	-0.000932067	0.000779187	0.000521078	0.000674734	-7.56829e-06	-0.00106163	-0.000955417	0.000137588	0.000108467	0.00030858	0.00197859	-0.0003648	2.94609e-05	0.000318174	0.000292787	0.00123924	-0.00100144	-1.0201e-05	-0.00216694	0.000125821	-0.000276155	0.000212535	-0.000765079	-0.000993113	-0.0027643	-0.000134963	-0.00109398	-0.0016297	0.00043106
2006-01-03-14:40:00	-0.000994367	-0.000496361	-0.00124214	-0.0007233	-0.00138977	0.000250289	-0.000715794	-0.000900507	-8.60834e-05	0.000898927	0.000145096	-0.00079561	-0.00157852	-0.00132969	-0.00139595	-0.000237811	0.000630481	-0.000546553	-0.00179252	0.000485425	-0.00166962	0.00139114	-0.000333706	-0.000935818	0.000536925	-0.00121847	-0.00036589	0.00054723	-0.00183266
2006-01-03-14:45:00	-0.000868694	0.0014949	-0.000600991	-0.00148301	-0.000506597	0.00195455	-6.41487e-05	0.00028582	-0.00193499	-5.65478e-05	0.00188364	-0.000625505	0.00020756	-0.000628347	0.00012083	-0.000577703	-0.00111993	0.000518024	0.000962659	0.000647471	0.000103557	-2.686e-05	-0.00159131	0.000215232	-0.000138496	0.000692526	-0.000229459	0.000987434	-0.000106425
2006-01-03-14:50:00	-0.000111682	-0.00120559	0.000326399	-0.00019918	0.000460522	-0.0014646	0.0010745	5.34808e-05	-0.000553656	0.000658355	0.00179463	-0.0013073	0.000147785	-0.00195551	-3.81576e-05	-0.00189064	-0.00186818	0.00118215	-0.000108583	0.000378502	-0.00135621	-0.00120871	-7.23434e-05	0.00179321	0.00276854	0.00057602	0.000501525	-7.24303e-05	-0.000210169
2006-01-03-14:55:00	0.000257539	-0.00132298	-0.000393264	-0.000222599	0.000156556	0.000364645	0.000227785	-0.00143333	0.000413655	6.36251e-05	0.000442882	-0.000154295	-0.000162852	-0.000500954	0.00055185	-0.000102765	0.000105586	0.000655061	0.000272412	0.00120543	-0.000210684	-0.000449425	0.000204815	0.000190523	0.00152177	-2.90801e-06	0.000379218	0.000996769	-0.000702348
2006-01-03-15:00:00	-0.000663776	0.00108199	8.83569e-05	-0.00161417	0.000617898	-2.65744e-05	0.000497915	0.00149965	0.000230123	0.00100753	0.000893744	0.0018521	-0.000681354	0.000928622	-0.00056193	-0.000330404	-0.000118113	-0.000286267	-0.000621111	0.000364924	0.000990317	0.00060574	-0.000653069	0.00153647	-0.00115869	0.000127505	-0.00041938	0.0004954	0.00052626
2006-01-03-15:05:00	-6.83456e-05	0.000170688	-0.000817958	5.16598e-05	-0.00030904	0.000711334	0.000700429	-5.3604e-05	0.000698208	0.00101975	0.00254055	-0.00142705	0.00136984	0.00295658	-0.000231698	0.0014016	-0.00279897	-0.00131228	-0.00115402	0.00124116	5.20323e-05	0.00156837	-0.000773659	0.00062623	0.00191164	0.00244033	0.00129424	-9.14093e-05	0.00154498
2006-01-03-15:10:00	-0.00140984	0.000300007	-0.00157802	-0.00081843	-0.000542938	-0.00136176	-0.00136495	1.14498e-05	-0.00207647	-0.000793941	-0.00284367	0.000188436	-0.00147772	-0.00118595	-0.000674461	-0.00191185	0.0009683	-0.00203312	-0.000835494	0.00169785	-0.000931943	-0.00237976	-0.00104152	-0.00142381	7.03628e-05	-0.00182864	-0.00170081	-0.00119547	-0.00256251
2006-01-03-15:15:00	0.00100113	0.00260495	0.000195712	-0.000288845	-0.000123204	0.00183751	-0.00154177	-0.000181226	-3.39557e-05	-0.000402449	0.00185955	0.000414481	-0.000631045	0.00117822	0.000807034	-0.000572373	-0.000247295	0.000708299	-0.00178892	-0.00121655	0.00116416	0.00150949	0.00070974	0.000592306	0.000898204	0.00101353	0.00045557	-0.002807	-0.00125053
2006-01-03-15:20:00	0.000729503	-0.00076554	0.000422437	0.000616887	0.00136199	0.000691977	0.000282222	0.000234813	0.00032465	-0.000173918	0.000918538	-0.000644435	-0.000184302	-0.000940195	0.000102317	-0.000718164	0.000835506	0.000475059	0.000773808	0.000260328	-0.000447383	-0.00211979	-0.000819274	0.000768934	0.00250292	7.84843e-05	0.00152687	0.00158523	0.000496542
2006-01-03-15:25:00	-0.000364239	-7.29762e-06	-3.80626e-07	0.00249133	-0.000973678	-0.000468886	-0.00164349	0.000629658	-0.00158795	-0.000429127	0.00103745	0.000340645	4.23289e-05	-3.83166e-05	-0.000314719	-0.000608311	-0.00033162	-0.000147015	-0.00131295	-0.000542496	0.000950582	0.00127891	0.0007732	0.000570921	-0.00246927	3.13783e-05	-0.00012224	0.0003169	-0.000161178
2006-01-03-15:30:00	-0.000112217	0.000895785	0.000816924	0.000185114	0.000936352	-0.000123421	0.0016264	0.000583736	0.00160049	0.000182507	-0.00123177	0.000143634	0.00187883	0.000626452	0.00102717	-0.00078801	-0.000489271	0.000195148	-0.000484244	0.000653023	0.000218594	0.00122864	-0.00112986	0.000163465	-0.000512016	-0.000297594	0.000155802	-0.000241542	-5.98123e-05
2006-01-03-15:35:00	2.63617e-05	-0.000108932	-0.00240268	-0.00232625	-0.00278963	-0.00305212	-0.000974956	-0.00177498	-0.00146377	-0.000417559	-0.00180575	-0.000527699	0.000873035	0.00130763	-0.000552019	-0.000139369	-0.00201154	-0.00181111	-0.00149655	0.000350499	-0.000588361	-0.00144019	-0.000398662	0.00116316	0.000523955	0.000324688	-0.00150959	-0.00298958	-0.000512992
2006-01-03-15:40:00	0.00159601	3.43798e-05	0.00145622	-0.00101798	0.000463475	0.000514947	0.000916519	0.000910836	0.000109082	0.000570023	-0.00119472	0.00117833	-0.000697141	-0.000644978	0.000143777	0.000699904	0.000747028	5.18844e-05	-0.000652506	0.00125306	0.00210446	0.000268122	0.00239118	0.00121651	-0.00218036	-0.000250948	-0.000301368	0.000670682	0.00178725
2006-01-03-15:45:00	-0.00206575	-9.1343e-05	-0.00236816	-0.000752447	-0.00327473	-0.000165796	0.00161575	-0.00108589	-0.00171532	-4.41362e-05	-0.000815328	-0.000598644	-0.000120545	-0.00290943	-0.00208094	-0.000762727	-0.000139045	-0.00183818	-0.000946497	-0.00267895	-0.0019386	-0.000675111	-0.000304905	-0.000765866	-0.000544372	-0.00224182	-0.000871868	-4.40713e-05	0.000851143
2006-01-03-15:50:00	0.00013435	0.000566516	0.00113723	0.00223107	-0.000296396	-0.00124263	2.73337e-05	0.000182773	-0.000274533	-0.000990334	0.000177989	0.00168347	0.00113249	-0.000354314	-0.000102013	0.000820834	-0.000290786	-0.00172957	0.000650499	-0.000318343	-0.000956833	-0.00288315	-0.000458582	-0.000159226	-0.00164278	0.00167358	-0.00226083	0.00216962	-1.62256e-05
2006-01-03-15:55:00	0.000862291	0.00135621	0.000865024	0.00147812	-0.00109895	0.00273414	0.000194614	-2.91455e-05	0.00122401	0.000434085	-0.00172921	-0.00175054	0.000155686	0.00369589	0.00114927	0.000806422	0.000777487	0.00238752	0.000446175	-0.000875787	-0.00076464	-0.00149685	-0.00198112	0.00142916	0.000205526	0.000265526	0.00137284	-0.000428456	0.000894041
2006-01-03-16:00:00	-0.000285135	-0.000619428	-0.000852824	-0.00121701	0.000337872	-0.00326223	-0.000592153	-0.000940441	-0.000624928	0.000353496	0.000251649	-0.00106179	0.000158174	-0.000434987	-0.00138962	-0.000954576	-0.000861158	0.000581232	-0.000217838	0.00130048	5.94562e-05	-0.000356655	-0.000693791	-0.0011031	-0.000920681	-0.00011458	-0.000537797	0.00101635	-0.000333165
2006-01-04-10:00:00	0.000202997	-0.00522836	-0.000403409	0.00114247	-0.00197367	0.0159356	-0.0046839	-0.00857649	-0.00264704	-0.00373285	-0.00878423	0.00734337	-0.000244878	0.00735513	0.00522079	-0.00361984	0.00325279	0.00116269	0.00241157	-0.000468466	0.00622576	0.00374385	0.0166439	0.00321068	-0.000867988	-0.00357132	0.0128808	-0.000170061	0.000556281
2006-01-04-10:05:00	-0.00224571	-0.00315994	-0.000831377	-0.00286346	-0.00146724	0.00294307	0.000300039	-0.000886025	0.000761825	-0.00148207	-0.000280101	-0.000826351	-0.0022454	0.000752867	-0.00149366	-0.000803966	-0.00232161	-0.00087257	-0.000538682	-0.00114896	-0.00203187	-0.00100177	-0.000339733	-0.000687145	0.000500109	0.000833923	0.00254345	0.00136011	0.000391911
2006-01-04-10:10:00	0.000134618	0.00125834	0.000704776	-0.000625033	-0.000491834	-0.00131223	-0.00100063	-0.000111784	-0.000762095	0.000463254	-0.00138056	-0.00069512	-0.000570345	0.000546781	0.000198487	-0.0016928	-0.000863685	-0.000374768	-0.000994153	-0.00158436	0.000663761	-0.000407365	-0.000119091	0.000154984	0.00136377	-0.000274853	-0.00045587	0.000879301	-7.12515e-05
2006-01-04-10:15:00	0.000869587	-7.6851e-05	-0.000640101	0.00122216	0.000733253	0.00293521	-0.000269088	0.00123479	0.00126895	-0.000657599	0.00206547	0.00101754	0.00115745	-0.000505163	-7.29589e-05	-0.000734703	0.00330524	0.000623668	0.000788751	-0.000481987	-0.000864472	-0.00171991	0.00201895	-0.00033282	0.000856631	-0.000742183	0.00206426	0.00152905	-0.000491916
2006-01-04-10:20:00	-0.000777107	0.000164244	3.66918e-05	-0.000603448	0.00015122	-7.08931e-05	0.000424683	0.000988653	0.000391004	-0.00146908	-0.001655	-0.00222709	-0.00055943	-0.000386983	-0.000896262	0.0010357	-0.00135445	-0.000422869	-0.00226032	-0.00086848	0.00161072	0.0011769	0.000774558	-0.00190016	0.000203786	0.00176477	0.00145138	-0.00378226	0.000418671
2006-01-04-10:25:00	-0.000141364	0.000504136	-0.000710209	-0.00116567	0.00030007	0.00120721	-0.000220698	0.00014976	0.000532694	0.00160067	-0.00164445	0.0019215	0.00112321	-0.000217298	-9.2647e-05	-0.000822793	-0.00145337	-5.42417e-05	0.00148428	-0.000855301	-0.000212345	-0.000673652	0.00485506	-0.000320384	0.00220134	-0.00106703	-0.000665264	-0.000459463	0.00102599
2006-01-04-10:30:00	0.00201894	-0.00139439	0.00156101	0.000719819	0.00034212	0.000182125	0.000656135	0.00110725	0.000488169	-0.000818315	0.000228872	0.000752599	-0.00222779	-0.0019664	0.00125891	-2.1181e-05	0.000693278	6.64488e-06	-0.00079909	0.000421622	0.00386871	0.000657846	-0.00117266	-0.000656618	0.00124828	0.00176595	0.00392653	0.000702028	0.000270091
2006-01-04-10:35:00	0.00126305	-0.000879532	0.000479692	-0.000531301	0.000118505	-0.000337637	0.000357672	-0.00309665	0.00191661	-0.000213946	-9.18363e-06	-5.92622e-05	0.000186009	-6.46189e-05	0.000263531	-0.000730039	8.96195e-05	0.000282321	-0.000232412	0.00158947	-0.000139061	0.00132449	-0.000345325	0.000277328	0.000973974	-0.000652948	-0.00306565	0.000342913	0.000103588
2006-01-04-10:40:00	0.000868404	-0.00134863	0.00187108	-0.000530427	0.00020673	0.00332686	-0.00113301	-0.00177873	-0.00176385	7.11733e-05	-0.00321526	0.000407154	-0.00140971	0.00076877	-0.00189652	-0.00203854	1.72108e-05	-0.000296132	-0.00398765	0.000144892	-0.000539167	-0.000627623	-0.000958122	-0.00222811	-0.0022081	0.000197649	-0.00119946	-0.000617355	0.000242058
2006-01-04-10:45:00	0.000993316	-0.000968993	0.000397294	0.00115601	-5.12702e-05	-0.000948963	-0.00139188	0.00127029	0.000351144	0.000289325	0.000347222	0.00166625	0.000454015	-0.00184523	-0.000352176	0.000136123	0.000503264	0.000836079	0.00254441	0.000711532	-0.000696631	0.000482892	-0.000250873	0.00166512	0.00291695	5.47801e-05	0.00101231	0.00294672	-0.00116987
2006-01-04-10:50:00	-0.000570443	0.000988706	0.00180535	0.00038089	-0.000786319	3.74379e-05	0.00040609	3.1439e-05	0.00141492	-0.000348308	0.00166955	1.5808e-05	-0.00188145	-0.000735774	0.00101152	0.000257402	-0.000721943	-0.000291019	0.00180833	0.000179111	-0.000286363	-0.000663286	0.00194811	0.000288756	0.000435193	0.00079369	-0.00174952	-0.000745365	-0.00207193
2006-01-04-10:55:00	0.00114151	-1.7032e-05	0.000378452	-2.52272e-05	0.000886118	-0.000779966	-0.000231527	0.000195209	0.00145257	0.00022494	-0.000290713	0.00138967	0.000413741	0.000982432	-0.000875943	-0.00123148	0.0013596	0.000161763	2.78676e-05	-0.000431685	0.000657897	0.00132877	0.00404022	-0.00102505	-0.000232705	0.000134047	-0.00100298	5.88176e-05	0.00138772
2006-01-04-11:00:00	0.00259085	-0.000242277	7.17934e-05	-0.00147338	0.000141871	-0.000639086	-0.00089718	0.00119978	-0.00119446	-0.000605526	0.000186188	0.000497829	-0.00129516	0.000863677	0.000265751	-0.000896255	0.000562361	-0.00083926	0.000484487	0.000966689	-0.000398809	-0.000715826	-0.000463816	-0.00124875	-0.00194306	0.000984608	-0.000229494	-0.00141918	-0.00134429
2006-01-04-11:05:00	-0.000103417	-0.000475576	0.000367567	-0.000369897	0.00177206	-0.00137445	0.000190009	-0.000396365	-0.00129866	5.69521e-05	-0.000959806	-0.000514135	0.00100773	-0.000647898	-0.000680318	0.000290725	-0.000738836	-0.000537082	-0.000804542	-4.73368e-05	-0.00132936	-0.000874009	-0.000857033	6.05582e-05	0.00126029	0.000193428	0.00186052	-0.00129789	7.74942e-05
2006-01-04-11:10:00	-0.000413181	0.000623166	-0.000232031	0.000164265	-0.00100511	0.00205442	-0.000328532	-0.000591865	2.62905e-05	0.000362338	-0.00178051	-0.000398654	0.000258667	-0.000824752	0.000856736	-0.000289737	-0.000712125	0.000352027	-0.000174587	-0.00193914	0.000349936	-0.000458129	-8.76821e-06	-0.000184389	-3.61058e-05	-0.000357272	0.00111048	0.00130256	-0.000512634
2006-01-04-11:15:00	0.00122168	0.00155526	-9.99063e-06	3.84711e-05	-0.00131561	-0.000555102	0.000286813	-0.000466127	-0.00110567	0.000455851	0.000282542	-0.00180933	0.00103884	-0.000381592	-0.000144217	0.000474743	-0.000121993	-0.000308918	0.000679968	0.000768236	9.55367e-05	-1.48636e-05	0.000310297	0.000726441	0.000945002	-0.000423148	-0.000593244	0.000863502	0.000454352
2006-01-04-11:20:00	0.000691301	0.000208055	-0.00260123	-0.000118602	-0.000182599	0.000337186	0.000984386	-0.00140174	-0.00131045	-0.00124443	-0.000162419	-0.000509293	0.000264285	0.00101431	0.000373227	2.24303e-06	-0.00109475	0.000796812	0.000139246	-0.00174861	0.00051031	0.00139865	0.000154151	0.000504745	-0.000521598	-0.00207215	0.00138851	-0.000208225	0.000847822
2006-01-04-11:25:00	0.00185295	-0.000637155	-3.55299e-05	-0.000485672	-0.000223362	0.00114714	-0.000100498	0.000361818	0.000918633	-0.00122596	-0.000866903	-0.00118187	-0.000765001	-0.000182832	-0.000637842	-0.000885523	-0.00040428	-0.000504377	0.000597093	-0.00127746	-0.000569549	-0.000829191	-0.000409987	-0.000795857	-0.0010998	-0.000544764	-0.000238282	-0.000746323	0.00200822
2006-01-04-11:30:00	0.00285422	0.000576634	0.00073825	0.000567406	-0.000923221	0.000769403	-1.0209e-05	-4.69401e-05	0.00199593	0.000232704	-0.00051724	0.000258246	0.00110175	-0.000352158	0.000877075	0.000197396	0.000123709	-9.37965e-05	0.00208622	-0.00125593	-0.000263958	0.000263905	-0.00104767	-0.000140739	0.000561324	-0.000247386	0.000972671	1.17364e-05	-0.000206737
2006-01-04-11:35:00	0.000719246	-0.00101017	-0.000131782	-0.0013341	2.76081e-05	-0.000993839	-0.000176157	-0.000178605	0.000551843	0.000399431	-0.00171163	-0.000517298	-0.00129703	0.000870668	-0.00119115	-0.000228208	-0.000265457	-0.000236706	-0.000428979	-9.78534e-05	-0.000452645	-4.98208e-05	0.00115709	-4.03152e-05	0.000587799	-0.000479587	-0.000859085	-0.00027201	0.000497253
2006-01-04-11:40:00	-0.000143459	-0.000584155	-0.000108544	-0.000217137	0.000460531	-0.000818625	0.000906698	-0.000579999	0.000616321	-0.000225633	-0.00141101	5.81539e-05	-0.000337899	-6.15318e-05	0.0004169	-1.893e-05	-0.000288178	-0.000158638	0.00104283	-0.000902642	-0.000143249	-0.00030789	-0.00104937	7.79436e-05	0.000430169	-0.0006937	-0.000320144	6.35252e-05	0.000116418
2006-01-04-11:45:00	-0.0006845	-0.000154035	-0.000284325	-0.000303789	0.00234743	0.000808106	0.00091653	-0.00101118	0.000108145	9.58003e-05	-0.00036416	-0.000414987	0.00139057	0.000560731	0.000421614	-0.00100744	-0.000475136	-0.000490985	0.000637411	-0.000555353	-0.000192769	0.000151247	-0.000783157	-0.00053634	-2.47122e-05	-0.000934656	4.90156e-06	-0.000466693	0.000664603
2006-01-04-11:50:00	-0.0013385	-0.000622481	0.000773831	-0.000889371	0.00126155	-0.00123397	-0.000817016	-4.31204e-05	-6.47345e-05	0.00052252	0.000965458	0.00185491	-0.000656252	-0.000230014	-0.000296461	-0.000972564	-0.00079418	2.48434e-05	-0.000715261	0.000735836	-0.000621391	0.00123383	-0.000121679	2.47046e-05	0.000496982	0.000288846	-0.00054051	-0.000247046	-0.00164053
2006-01-04-11:55:00	-0.000488475	-0.000473047	0.000886573	-0.000389718	0.000197025	-0.000604631	-0.000797809	0.000338805	0.000775597	0.000448691	-0.00055736	-0.00103486	-0.00034339	0.000863501	0.000453791	-0.000118093	-0.000459827	-0.00140963	-0.000710111	0.000535164	-0.000525463	-0.000530851	-0.00258977	0.000633942	0.00136022	-0.000491935	-0.000432822	-0.000191154	0.000675683
2006-01-04-12:00:00	-0.00353252	-0.000241966	0.000588686	-5.28371e-05	0.000245249	-0.000586733	-0.000595216	0.00233957	0.0001184	0.000639909	0.000320742	0.000432839	-0.000927789	-0.000432433	0.000126274	-0.000633239	-0.000527058	-0.000309666	-0.000726831	0.00128125	-7.47296e-05	-0.000712147	-0.000872227	-0.00104967	-0.000101193	-0.000248412	-0.000125374	1.96134e-05	0.000169868
2006-01-04-12:05:00	-0.00130428	-0.000814838	8.07298e-05	-0.000287778	0.0011259	0.0010858	-0.000698282	0.00102383	-4.71097e-05	-0.000724403	0.000183582	0.000357306	-0.00022691	0.00193326	0.000383868	0.000708383	-0.000989135	-0.000687609	0.000771307	-0.00130386	-0.00024495	-0.000289745	0.000368994	0.000435642	-0.00114553	0.00050898	8.01393e-05	2.03706e-05	-0.000164606
2006-01-04-12:10:00	-0.000829149	9.57193e-05	0.000747812	-0.000283912	0.00404345	0.000674514	-0.00116062	0.00147192	0.00142341	-8.42747e-06	0.000187733	-0.000542749	2.9916e-05	-0.00024548	0.00138692	-0.000575549	0.00052941	0.000382786	-0.00122843	-0.000359928	0.000130749	0.00095825	0.000277886	0.000396263	0.000370223	0.000677478	0.000361709	0.000144073	-0.00100103
2006-01-04-12:15:00	-0.000110112	0.000324259	2.15232e-05	0.000367962	0.00114399	0.00111756	-7.5544e-05	-0.000230738	0.000293638	-0.000643902	0.000637753	4.81005e-05	-0.00037226	0.00099324	-0.000208404	-0.00287876	2.96952e-05	-0.000104512	0.00119396	-0.000199425	0.000382566	7.20531e-05	0.000218985	0.000491953	-0.00113695	-0.000176965	-0.00040272	6.19852e-05	-0.000744688
2006-01-04-12:20:00	-0.00301929	0.000372467	-0.000178726	0.000138599	-0.000126665	-0.000529988	0.00105521	-0.000852005	-8.48166e-05	-0.000794025	7.59368e-05	1.10148e-05	-7.75253e-05	-0.000237392	4.19889e-05	-0.00112408	-6.148e-05	-0.0001794	0.00107703	0.000702668	0.000763738	-0.000154041	0.000516491	-0.000668552	-0.000942315	-0.00146035	-0.00060162	0.000246798	0.00159773
2006-01-04-12:25:00	-0.00105286	0.000769615	-0.000249909	0.00067003	0.000155617	-0.000257537	0.000178887	-0.000737915	0.000670017	0.00073968	0.000703941	0.00123422	0.00013421	-0.00017471	0.000923943	-0.000688049	0.000777263	0.000496642	-0.000568486	0.000854032	0.00028472	0.000659564	0.000308219	-0.00065244	0.00110613	0.000768883	-0.000196892	0.00114709	0.000329174
2006-01-04-12:30:00	-0.00241716	-0.000194199	0.000606604	1.81316e-05	-0.000221066	-0.001361	-0.00090257	-0.000482201	0.00153405	-0.000921757	-8.5885e-07	0.00044503	-4.68188e-06	-0.000520485	0.000329037	-3.53158e-05	0.000498871	-0.000605638	0.000209651	-0.00230373	-0.000159127	-0.000565081	0.000109892	-0.000675585	0.000458655	-0.000349717	0.000871419	-0.0012267	-0.00151229
2006-01-04-12:35:00	0.00193921	0.000632575	0.000480405	0.00030065	0.000522719	-0.000137518	-0.00105194	0.000787377	0.000316467	0.000697108	0.00089193	0.000450728	0.000400004	-0.000688506	0.00124262	0.000486772	0.000696945	0.0009121	0.00116137	0.000216726	-0.0011512	-0.000236262	-0.000638954	-0.000500019	0.00039961	-0.000327923	0.00224787	0.00154059	-0.00158183
2006-01-04-12:40:00	0.000999913	-0.000332836	-0.000136284	-0.000457999	0.00133576	-0.000371639	0.00168409	0.000196567	-0.000623187	-2.88172e-05	-0.00209259	-9.5592e-05	-0.000407719	-0.000257624	-2.51154e-05	0.000484108	0.000404815	-0.0012431	-0.000732427	0.000532337	1.9949e-05	0.000238245	0.000252656	-0.000844996	-0.00121691	-0.000414627	-0.000498185	-0.000964994	0.00148462
2006-01-04-12:45:00	0.00136894	0.000747774	-0.000164403	0.000267964	0.000786937	-0.00171548	-0.000209361	-0.000179767	0.000589049	-0.00022928	-0.00104063	0.00045314	0.000113534	-0.000719935	-4.25357e-05	-3.41561e-05	-0.000147965	0.000232469	-0.00109571	-5.80884e-06	0.000319566	0.00102047	-0.000331539	0.000683457	-2.18754e-05	-0.000128447	-0.000219489	-0.000471437	6.17052e-05
2006-01-04-12:50:00	0.000694311	-0.000780478	0.000115373	0.000494932	-0.000385694	0.000711946	-0.000936655	-0.000473774	0.00134603	-9.90403e-05	-0.00116806	0.000761912	0.000189662	5.73166e-05	0.000581358	-8.78936e-05	0.000537372	0.000623282	0.000221122	-0.000600715	0.000333779	-0.000243578	0.00188115	-0.000196847	0.000693625	-0.000136036	0.0016505	0.000259888	-0.000654032
2006-01-04-12:55:00	0.00162854	0.000551396	-0.000378569	-0.00033062	0.000130411	-0.000500218	-0.00112096	-0.000658709	-4.40946e-05	-0.000445676	-0.00146549	-0.000510166	-0.00108394	0.000107992	-9.41173e-05	-0.00035094	0.000157906	-0.000729722	0.000132747	0.00095588	0.000248028	2.96682e-06	-0.000251278	0.00140987	-0.000893603	-1.28408e-05	-0.00109481	0.000963191	-0.000739979
2006-01-04-13:00:00	-0.000844693	1.16165e-05	0.000529014	-0.000598361	0.000365399	0.000166988	0.000428044	-0.000408884	0.000113022	0.000875793	0.000251048	-0.0015639	0.000501834	0.000103511	0.000252842	-0.000738263	0.000330185	-0.000881568	-0.000685481	0.000283403	0.000547304	0.000259272	0.000286392	-0.0013243	-0.00076818	-0.000774303	-0.000349609	-0.000668738	0.00175424
2006-01-04-13:05:00	0.00180354	-0.00148019	0.000460377	-0.00105796	0.000336608	0.00031396	0.000916318	6.37653e-05	-0.000506202	-0.000450255	0.000338261	0.00105764	-0.000595113	-0.000945111	0.00053849	0.00087505	-5.70567e-05	0.000302463	0.000360242	-0.00026118	0.000455189	-0.000200561	2.98464e-05	0.00134299	0.000745052	0.000639199	0.000125285	0.000157473	0.000679899
2006-01-04-13:10:00	0.000929862	0.00073348	3.95796e-05	0.000202757	0.00106012	-0.000506069	-4.29452e-05	0.000168969	-0.000778398	0.00067741	-0.000798977	0.000421535	0.0001305	-0.000479408	-0.000292067	7.57548e-05	-0.000277843	-0.000202305	0.000717614	-0.000514361	-7.00388e-05	-0.000288649	0.000213149	-5.89898e-05	0.000179349	-3.38892e-05	-0.0002003	-0.000344181	-0.000187985
2006-01-04-13:15:00	0.000894063	0.000640449	0.00079865	-0.000392506	0.000151348	0.00113023	0.00053362	-0.00075012	0.000944193	0.000939175	0.000471675	0.000738252	-7.16114e-05	0.00138085	0.00105873	0.000883883	-0.000884334	-0.000454711	0.00152068	0.00129263	-0.000654928	5.28713e-05	0.000232106	0.00110504	-8.98095e-05	-0.00148718	-0.000507209	0.000553728	0.00087972
2006-01-04-13:20:00	-0.00124262	-0.000925873	-0.00112434	-0.00101713	0.0016345	-6.86417e-05	0.00109858	-0.000759044	-0.000911752	-0.000100003	-0.00066165	-6.55363e-05	-0.000462971	-0.000766919	-0.000723907	-0.000645068	-0.00110696	-0.00131087	-0.000159899	-0.000844197	-0.000587221	-0.000757397	-0.000376876	0.000684117	0.0012331	-0.000666746	-0.000631534	-0.000336656	-0.000317728
2006-01-04-13:25:00	0.00136415	0.000534566	-0.000245161	0.0002163	0.000977235	0.000207601	-0.000439297	0.000975867	6.55159e-05	0.000133408	0.000134126	0.000473537	0.000197172	0.00127549	0.00070065	0.000185703	-0.000735954	0.000396335	-0.000434195	-0.000135561	-0.00132172	0.000168837	0.000446876	0.000587598	-1.89385e-05	8.78327e-05	-0.000493355	5.36189e-05	0.000230951
2006-01-04-13:30:00	0.000648933	0.000616089	0.000751234	-3.53111e-05	0.00185806	0.00100445	0.00115097	0.000825888	0.000700661	-0.000129248	0.000687059	0.00285572	0.000802399	0.000786971	-0.000298058	0.00144823	-0.000637414	0.000846211	0.000243486	0.00126942	0.000712591	0.000664336	0.000677621	0.00186671	0.0010246	-5.61585e-05	-8.72845e-05	-0.000187056	0.000573907
2006-01-04-13:35:00	-0.00374391	-0.000301914	-0.000127858	-0.000634778	0.00111356	-0.00075493	-0.00161858	0.000114648	-0.000152204	0.000995752	0.00109928	0.000134131	-0.00051825	-0.0021562	0.000311391	-0.000669247	0.000672313	0.000154223	0.000177689	-0.000661665	-0.00184711	-0.000463003	-0.00118998	-0.000131585	-0.000284016	-0.00134997	0.00121767	0.00098723	-0.00114318
2006-01-04-13:40:00	-0.000881269	9.35231e-05	0.000623428	-0.000165191	-0.000518542	0.000244787	0.000224449	-0.000469513	2.9484e-05	0.000161669	0.000768075	0.000267272	-0.00112066	0.00144552	-0.000451769	0.00215172	-0.00170633	0.00128137	-0.000499635	-0.000930437	0.000235643	0.000221895	0.000321159	-0.000126649	-0.000991335	-0.000207996	0.00152144	-0.000649588	-5.00967e-05
2006-01-04-13:45:00	-0.00102499	-0.000640601	-0.00128573	-0.000991974	0.00120351	-0.000279395	-2.72958e-05	0.000127351	-0.000507581	-0.000415385	-0.000534604	-0.000824578	7.34732e-05	-0.000483636	-0.00145197	-0.00258584	-0.000258095	-0.000537948	-0.000297463	-0.00144416	-0.000674047	-0.00107994	-0.000108627	0.000283895	-0.000576813	-0.000285751	-0.000232437	-0.000775409	-4.38427e-05
2006-01-04-13:50:00	2.72572e-06	-0.000549391	0.000206287	-0.000356628	0.00103661	0.000927753	0.00193633	0.000169979	-0.000842859	9.21012e-05	-0.00105445	-0.000163438	0.00287138	0.00114747	1.78528e-05	0.000571667	-0.000136797	-0.000577469	0.00064346	-0.000549801	-6.73054e-05	0.00113836	0.000241314	-0.000121215	0.000264687	2.06732e-05	-0.000585985	-0.000152929	0.00127889
2006-01-04-13:55:00	-0.000344985	-0.000439238	-0.000518895	-0.000705671	0.00106449	0.000263937	-8.98865e-05	-0.000923806	0.000769433	-0.00053056	-8.5569e-05	0.000420576	-0.000175289	-0.000232726	5.01984e-05	-0.000285284	-0.000164098	0.000103451	6.23119e-05	-0.00135232	0.00118677	-5.11793e-05	0.000507208	0.000168439	0.000227283	-0.000459604	0.00123284	0.000509812	-5.62763e-05
2006-01-04-14:00:00	-0.000959088	0.000296844	0.00016796	-0.000360687	0.000915137	-0.00115738	0.000124398	0.000716279	-0.000374968	0.000715675	-9.49714e-05	0.000625013	0.000903359	-0.000200911	-0.000100732	0.000269027	0.00144406	0.000287474	0.00032858	0.000242561	0.000896271	-0.000679288	0.000849058	0.00017385	0.00148737	0.00133552	0.00209676	-0.000295466	-0.000186134
2006-01-04-14:05:00	0.000374365	-2.28326e-06	6.73374e-05	-0.000646695	-0.0012891	0.00149327	0.000223078	-4.35721e-05	0.000767127	-0.000558507	-0.000439989	0.000911724	-0.000816755	0.000540078	-0.000476261	0.000223759	-0.000214761	0.000454836	-0.00140272	0.00102099	-0.000344412	0.000380057	-2.92998e-05	0.000332535	0.0015804	-0.00102522	-0.00066058	-1.49235e-05	0.000122013
2006-01-04-14:10:00	0.000304844	0.000134055	-0.00121529	0.000534829	-0.00180094	2.97753e-05	0.00119024	0.000389748	0.000398405	0.000702495	0.00028021	0.00145441	0.000388399	-0.000568465	0.00119398	0.000542745	0.000621155	0.000777226	-0.000414968	0.000762675	0.00090721	-0.000692126	0.000476591	0.000578437	0.000136538	0.000559751	0.0013341	-0.000370691	-7.99461e-05
2006-01-04-14:15:00	-0.00100323	-0.000126711	0.000834791	-0.000351228	-0.000279488	0.0006706	-0.000821734	-0.000214091	0.00105032	0.000623636	-0.000634503	-0.000162534	0.000669727	-0.000299244	-0.000334089	-0.00150212	0.00131572	0.00126095	0.000534883	-0.000246567	0.000980099	0.00039658	0.000854962	-6.92878e-05	-0.000455374	-0.000846289	-0.000247679	-0.000563965	-0.00120041
2006-01-04-14:20:00	-0.00036443	-0.00126733	0.00151646	-0.00106588	0.00234095	-0.00185676	0.000726643	0.000511766	-0.000448433	0.000105874	0.000462411	0.000540943	-0.00134036	-0.000401274	-0.000760843	-0.00121888	-0.0010252	8.29965e-05	-0.000306787	0.000911111	0.000613448	-0.000861048	-0.000421167	-0.000458156	-0.000168327	0.00102697	-0.000169179	0.000221213	0.00147968
2006-01-04-14:25:00	0.000241707	-0.00159735	-0.000857569	-0.000576692	-0.00121436	-0.000519675	0.000464861	-0.000858449	6.22439e-05	-0.000808348	-0.000199964	-6.45363e-05	-0.00160072	-7.16763e-05	-0.000471498	-0.000390809	-0.000509066	-3.90292e-05	9.32895e-05	-0.000960007	0.000367335	0.00035406	0.000358304	-0.000200821	0.000427606	-0.000551793	-0.000301093	-0.000210166	-2.58364e-05
2006-01-04-14:30:00	-0.000936502	8.96127e-06	0.000214876	0.000605698	-0.000392563	-1.98955e-05	0.00106904	-0.000877474	3.53298e-05	0.000276701	-0.000228469	0.00019656	-0.00017284	0.000542654	-0.000304888	0.000428438	-0.000966839	0.00106549	8.8112e-05	-0.00033417	-0.000965789	0.000830525	-0.00118715	-0.00105227	-0.000653473	0.000995093	0.000361077	-4.75652e-05	5.37943e-07
2006-01-04-14:35:00	0.00085813	0.000202639	0.00124618	-0.000143877	-0.000851746	-0.000307059	0.000975591	0.000189412	0.000266895	0.000137564	7.77782e-05	0.000488579	0.000355079	0.000618492	-0.000366099	0.000723834	-0.000223719	-0.000370644	-0.000364465	0.000772065	6.19877e-05	3.96163e-05	-0.000380919	0.000157812	0.00161491	0.000721598	0.00188238	-1.34754e-05	-0.000190811
2006-01-04-14:40:00	0.000593008	-0.000749389	-0.00017183	0.000124792	-0.000282037	-6.08763e-05	-0.000883475	-7.254e-05	-0.00140635	-0.00103947	-0.00225612	0.000832751	-0.000548681	-0.000160116	9.60898e-05	0.000606379	-0.0010031	0.000320901	0.000342556	8.22373e-06	0.000882236	5.81762e-05	-0.000160421	-0.00117964	-0.00190378	0.000134486	0.000216423	-0.000941356	-0.000423503
2006-01-04-14:45:00	0.0015123	0.00067402	9.11301e-05	-0.000317358	0.000649161	0.00124325	0.000113271	0.00196133	0.000180838	0.00040591	0.00135782	0.00225621	0.000724143	1.99285e-05	-7.84705e-05	0.00118023	0.00012579	0.000461095	0.000467383	0.00126051	-0.00072106	-0.000213046	-0.00088374	0.00098775	0.000511967	-0.000947851	-0.000269813	0.00021196	-0.000317083
2006-01-04-14:50:00	-0.00049972	0.00052718	0.000523733	-7.99609e-05	0.000285837	-0.000419107	-0.00110952	-0.000563015	0.000893718	0.000159562	-0.000280208	0.000865241	0.000239351	0.000250767	-0.000141283	0.000718404	0.000548495	-0.000459431	-0.000992025	-0.000734019	-0.000651483	0.000149232	0.00068311	-0.000120399	-0.000124343	0.000342359	-0.000247619	0.000533272	-0.000512778
2006-01-04-14:55:00	-0.000829938	-0.000447327	-0.00120703	-5.12403e-05	-0.000152861	-0.000627685	-0.00110264	-0.00151862	-0.000694114	0.00014264	0.000220989	-0.00053381	5.11582e-05	-0.000620202	0.000337303	-0.000338547	0.00100885	-0.000505743	-0.000510848	0.000367099	0.000237854	-0.000444861	0.00136626	0.00014519	-0.00242586	-0.00120197	0.0008398	-0.000560568	-0.000399021
2006-01-04-15:00:00	-0.000207813	-0.000135748	0.000182725	-0.000318875	0.000270829	-0.001044	0.000354333	0.000483521	0.000967956	-0.000748868	0.000678953	-2.0684e-05	0.00110912	7.46222e-05	0.000673772	0.000879997	-0.000580222	-7.05643e-05	0.000244226	-0.00136631	0.00113285	0.00105994	-0.00112205	0.000411437	0.00113017	-0.000649059	0.000300513	0.000460528	0.000355105
2006-01-04-15:05:00	-0.00113827	-0.000756241	0.000449065	0.000448626	-0.000297974	-0.00170341	0.00075394	0.00222915	-0.000762524	0.000180024	0.0013903	0.000334526	-0.000719988	0.000149454	-0.000181353	0.000267958	-0.00206006	-0.000564061	0.000713407	0.00116952	0.000826485	-0.000658237	7.40595e-05	0.00013096	-0.00146555	0.000797963	-0.000895895	4.55163e-05	0.000346117
2006-01-04-15:10:00	-1.66397e-05	0.000500832	0.000322701	-0.000436231	0.00161719	-0.000317229	-4.53652e-05	-0.00053821	-0.000814187	-0.000287125	-2.48321e-05	2.66368e-05	0.000647328	0.000914046	8.15e-05	1.7324e-05	-0.000610639	-0.00134896	-1.29343e-05	-0.00116574	-0.000184566	-0.000713968	0.000535841	0.000483289	-0.00013516	-0.00113048	-0.000774232	-0.000677028	-0.000677586
2006-01-04-15:15:00	-0.000873651	0.000430215	-0.000429802	-6.00896e-05	-5.98365e-05	3.44044e-05	0.000254267	0.000932359	9.79603e-05	0.000901139	0.000947951	0.000212505	0.000432523	0.000165935	0.00016748	0.000205493	-0.000503108	0.000385212	-1.3656e-05	0.000347121	0.00112007	0.000591156	0.00100086	-0.000871217	0.000263413	-0.000918945	4.15979e-05	-7.05392e-05	0.000311067
2006-01-04-15:20:00	0.00107257	0.000831861	0.000204326	0.000194674	0.000371215	0.000175389	0.00107172	-0.00104442	-0.000545966	-0.000658747	0.000675717	-0.000573236	-0.000755851	-0.000923808	0.000413615	-0.000760904	0.00118009	0.0009864	0.000106463	0.000374107	-0.000196123	-0.000321934	0.00127287	7.36389e-05	0.000116155	-0.000340172	0.000103588	0.000449423	-0.000558522
2006-01-04-15:25:00	0.00100924	-0.000141645	0.000402903	0.000123876	-0.000377395	-0.000605529	-0.00101444	-0.000339207	-0.000510414	-0.000193366	7.02973e-05	0.000759799	0.000125175	-0.000138869	0.000637719	-0.000511145	-0.00100517	-0.000805326	0.000222112	-4.54939e-05	0.000408268	-1.51101e-05	0.000379036	0.000426989	-0.00103838	0.00215718	-0.00108331	-0.000908872	0.000503415
2006-01-04-15:30:00	0.000461068	0.000825987	-0.000215592	0.000949363	0.000899296	0.00110397	-0.000524583	-0.000335763	-0.00100007	0.00104355	-2.78169e-05	0.000916783	0.000263289	0.000686644	0.000146924	-0.000374432	-0.000674457	-0.000812429	0.000307247	0.000219165	6.00366e-05	0.000289993	-0.000155035	-0.000402955	8.37428e-06	-0.000178763	0.000955842	-0.000361452	-0.000982831
2006-01-04-15:35:00	0.000290094	-0.000536082	0.000151433	-0.00051192	-9.62651e-05	0.000323636	-0.000397322	0.000469121	-8.20167e-05	2.99683e-05	-0.000491307	0.000367058	0.000811238	0.000789867	0.000679177	-0.00114214	0.000859999	-0.000814585	-0.000131306	-0.000361688	0.000486084	-0.00130476	0.0017486	-0.00136464	-0.000763857	0.000169665	-0.000598602	0.000104419	0.000162988
2006-01-04-15:40:00	0.000102269	-0.000421947	-4.95826e-05	-0.00111624	-0.00102426	0.000814053	-0.00032543	-0.000469734	-0.0104383	0.000716674	-0.000175491	-0.00186391	0.000897032	0.000410348	0.00153797	-0.000661176	0.000100727	0.000385205	0.00042556	0.000222812	0.00024515	0.000339596	-0.00102966	-0.000563983	-0.0018232	0.000143181	0.000800266	-0.00018927	0.000564509
2006-01-04-15:45:00	-0.000303512	-0.000429007	0.000475282	0.000858575	0.000516952	0.00139137	0.00022559	4.44089e-16	-0.0062906	0.000775773	0.000117822	-0.000973606	0.000878868	3.20571e-06	0.000394945	-0.000301396	0.00103052	-0.00036073	0.000255514	0.000482108	0.000839422	0.00105682	1.94042e-05	0.00126315	0.000531501	0.000840209	0.000369075	0.000152481	-0.00123288
2006-01-04-15:50:00	-3.20395e-05	-0.00123445	0.000952169	-3.68619e-05	0.00205429	-0.000242245	-0.000964448	6.5605e-05	-0.00698107	-4.75365e-05	0.000108309	0.00236332	9.57853e-05	-0.000413506	0.00109529	0.000653217	0.000224416	0.000352552	0.000423114	0.000971855	0.000132397	-0.000433656	0.000601756	2.54764e-06	-0.000645007	0.00109491	0.000729592	-0.000565702	0.000164398
2006-01-04-15:55:00	-0.000509982	0.000567063	-0.00034815	8.25692e-05	0.000708635	-0.000217429	0.000494862	2.1566e-08	-0.000389989	7.70825e-05	8.88452e-07	0.00144313	-0.00141738	0.000653746	8.34138e-05	0.00111748	-0.00148512	-0.000480561	-0.000546966	-0.000983075	-0.00106727	-0.000837358	-0.00121552	-0.000537393	0.000449966	-0.00100069	-0.000790455	0.000285517	-3.43539e-05
2006-01-04-16:00:00	0.000332672	-0.000423873	0.00085681	0.00442611	0.00085681	0.000552971	-0.000104071	0.000488193	-0.00101343	-0.00122415	-0.000672119	-3.98668e-05	0.000199964	0.00134222	-0.000217577	-0.000816167	0.00108045	-0.000649867	0.0011101	-0.00046251	-0.000128185	0.000587006	0.00175541	-0.000601319	0.00085681	5.4621e-05	0.000894681	0.00172646	-0.00134362
2006-01-05-10:00:00	0.000427525	0.0067809	-0.0220291	-0.00566247	-0.000190126	0.0207846	-0.00138394	-0.00412602	0.0166688	-0.00262866	-0.00781325	-0.0117342	0.00271271	0.00401687	0.00521635	0.0011268	0.000786513	-0.000804877	0.00113925	-0.00525507	-0.0149748	0.00155615	0.00594805	0.000126748	0.00141829	-0.000350675	0.0108664	-0.00473009	0.00313414
2006-01-05-10:05:00	0.00132543	0.00045898	-0.000963208	0.000515026	0.00155475	0.00406516	-0.00134937	0.000224163	0.00225904	0.000986854	0.0014179	0.00255198	0.00257588	0.00248678	0.000399063	-0.00028625	-0.00187265	0.0013885	0.000842747	0.000700283	0.000495726	0.00127808	-0.00108772	0.000165681	0.000844418	-0.000528397	0.000433344	0.0025051	-0.000229231
2006-01-05-10:10:00	-0.00142728	-0.00102881	-0.000501717	0.0010728	0.00215579	0.00582057	-0.000897758	-0.00014721	-0.000195444	0.000548812	-0.0011437	0.00120159	-0.00118818	0.00131194	-0.00280069	-0.00242491	-0.00352573	-0.000601037	0.000310481	-0.000543594	-0.00279893	-0.00134416	-0.000554928	-0.000913783	0.0012528	-0.000707153	-0.00451606	-0.00119569	-0.00134963
2006-01-05-10:15:00	0.00179149	-8.47672e-05	8.25447e-05	0.000945541	0.00374206	-0.00138961	-0.000421093	0.000988835	0.00403424	-0.000337136	0.000660016	-0.000346045	0.000684314	-0.000570947	0.000105079	0.00198265	0.00168573	0.00161017	-0.000191244	0.000414972	0.000276863	0.00109644	-0.00145157	9.56005e-05	-0.000710492	-0.0018845	-0.00547045	0.000257886	-0.00184178
2006-01-05-10:20:00	-0.00017227	-0.000340809	0.00139759	0.000636587	0.000105632	-0.000476243	-0.00088999	-0.000296496	0.000807535	-0.000400652	-0.000544992	-0.000564265	0.00135233	6.33067e-05	-0.000753773	0.000916934	-0.000836904	-0.000202582	-0.00122313	0.00202397	0.000634809	-0.000225214	0.000375386	-0.000104681	0.00112117	0.00107864	-0.000148573	-0.000652217	-0.00240646
2006-01-05-10:25:00	0.00107855	0.00133904	-0.00136135	-0.00145375	-0.00143596	-0.00159963	-0.00126937	-0.000330013	-0.00212611	0.000275629	-0.0003151	-7.98211e-05	0.00234984	0.00226649	0.00083738	-0.000841748	-0.000917298	-0.00117138	-0.000225023	-0.00257565	-0.00137326	-0.000890361	-0.00265795	-0.000378641	-0.000841842	0.00092441	0.00387667	-0.000885242	0.000763917
2006-01-05-10:30:00	-0.000681994	0.000771743	0.00183911	0.00129816	0.000952299	-0.000678003	-0.000940519	0.00135574	0.00100644	-0.000549983	-0.000164187	0.00153306	-0.000849135	0.000210848	0.000644527	0.000439138	0.000399064	0.000808186	0.000666762	0.00163032	-0.000371018	0.000787402	0.00120746	0.00080695	0.000690257	-0.000585549	0.0001967	-0.00021956	-0.000546907
2006-01-05-10:35:00	-0.000352888	2.60173e-06	0.00223845	0.000424369	0.000598327	-0.000380326	-0.00464436	-3.05894e-05	0.00026546	-0.000403085	0.00114115	-0.000758444	0.000584052	-0.000142096	-0.00083224	0.000527737	0.0019627	-0.00190079	-0.00143707	-0.000399026	0.000484816	0.000252617	0.00118937	-0.000396898	-0.00116187	-0.000789212	0.000196711	0.00106424	-0.0053295
2006-01-05-10:40:00	-0.00209918	0.000350803	-0.000614681	0.00138001	-0.000632283	-0.00224359	-0.00107329	3.01889e-05	-0.000402456	0.00138346	-0.000277715	0.00154715	0.000755	0.00133045	0.00126129	-6.7751e-05	0.000696412	0.00160056	0.00170347	0.000438934	0.00139458	0.00105867	-8.283e-05	0.00114605	-0.000197909	4.31947e-05	3.17318e-05	0.000927295	-0.000436742
2006-01-05-10:45:00	-0.00061401	-6.32621e-05	0.00060459	-7.76612e-06	0.000252779	0.00208701	2.04942e-05	0.00152612	0.000695453	0.000776776	-0.00111297	-0.00240687	0.000120576	0.000214826	0.000387711	0.00155102	-0.000626495	-0.000951672	-0.00116037	-0.000452625	0.00144315	0.00115003	-0.00062825	9.49052e-05	0.00119922	-0.000200633	0.000326366	-0.00078876	0.000735124
2006-01-05-10:50:00	0.00161679	0.00113014	0.000703503	-0.0009698	0.000113158	0.00115734	0.000233282	-7.86085e-05	0.000792412	-0.000653189	-0.000548671	-8.47006e-05	-0.000741157	0.00080493	-0.000172706	-0.00022391	-0.000898034	0.000402192	0.00240533	0.000529451	-0.000303934	-5.50277e-05	0.000105069	0.000443025	0.00108722	-0.000222339	-0.000144021	-0.000291727	-6.97038e-06
2006-01-05-10:55:00	-0.000673291	-0.00174619	-0.00022845	-0.000659573	-0.00221067	-0.00283355	0.00136102	-0.000776855	0.000493432	-0.00060004	-0.00250122	0.000162511	-0.000115849	-0.00115836	-0.00102884	-0.00142255	0.00015769	0.000104267	-0.00063632	-0.00153332	-0.00104178	-0.00125754	-0.000465935	-5.88254e-05	-0.000672446	-0.00104206	0.000862946	-0.00194323	-0.00134082
2006-01-05-11:00:00	-0.000913448	0.000505146	0.0014717	0.000935652	-0.00122389	0.000988214	0.000191789	0.00104501	0.0010306	-0.000281474	0.000508388	0.00237048	0.000885912	0.000672614	-0.00019608	-0.000153589	0.0019873	0.00122998	-0.000104156	0.00144302	0.000434703	0.000433926	0.000869272	-0.000410129	0.000335072	0.000685711	-0.000552006	0.00190189	0.00171531
2006-01-05-11:05:00	0.000356964	0.00106442	-0.00104789	0.000688382	0.000429388	0.000181835	7.13046e-05	0.000803551	0.000354925	0.000749037	0.00224363	-0.000812032	0.000912832	-0.000220826	-0.000987605	0.000441715	-0.000936412	-9.68403e-05	-0.000440819	-0.0013798	0.000710168	-0.000223439	-0.000620368	-5.60444e-05	0.000311604	-0.000659481	8.33259e-05	-0.000516317	0.000935833
2006-01-05-11:10:00	0.000646103	-0.00130288	0.000217743	-0.000761759	-0.000905926	0.00234389	-0.000848324	0.00263566	9.11966e-05	-0.000414416	0.000219606	-3.15561e-05	-0.00170794	-0.00016505	-0.000451867	-0.00140643	-0.00123751	0.00069246	0.000112089	-0.000960584	-0.000589034	-0.000392333	-0.000652381	-0.00106175	-0.00146842	0.00100536	-0.000569181	0.00134004	9.8534e-05
2006-01-05-11:15:00	0.0019823	-0.000542014	0.000144081	0.000535487	0.00133845	0.00174603	0.0024696	-0.000665432	-0.00253048	-0.000823913	0.00171408	-0.00150924	-0.000108491	0.000765894	-8.71626e-05	0.000147164	-0.000458158	-0.001315	0.000234858	0.000890984	-0.000497122	-0.000799507	0.00077817	0.000289346	-5.75442e-06	-0.000820926	-0.000884479	-0.000591117	0.00255397
2006-01-05-11:20:00	0.000476142	0.0002879	-0.00156031	0.00112551	0.00036024	0.00106495	0.000173966	-0.00129463	0.000202962	0.000116227	-5.48906e-06	-0.000547561	0.000350844	0.000866403	-0.000340113	-0.000268821	0.000202287	0.000506798	0.00064875	-0.000715953	0.00117979	-0.000358835	-0.000496165	-0.00036268	-0.000195688	0.0012394	0.000172683	-6.04464e-05	0.00136072
2006-01-05-11:25:00	-0.000869154	-0.000175683	0.00213977	-0.000740523	-0.000361118	-0.000596786	-0.00181604	-0.00129179	-0.00123989	-0.000429196	-0.0018505	0.00207778	-0.00112302	0.000645105	-0.00150639	0.000387272	0.000833468	-0.000400298	0.000313053	0.000153362	-0.000661781	0.000230178	0.000189787	0.00035903	-0.000366849	0.00106542	0.000935223	-0.000989307	-0.00146387
2006-01-05-11:30:00	0.000778094	0.000530125	-0.00110741	-0.00023106	-0.00052987	0.000215417	-0.000718789	0.00176089	0.000776198	0.000942153	0.00142857	0.000973244	0.00149276	7.18204e-05	0.000384008	0.000746528	0.00138601	0.0012493	0.00195917	0.000673805	0.00115116	0.000398385	0.00016831	0.0010076	-0.00132121	-0.00186604	-0.000310672	0.00110479	-0.0014957
2006-01-05-11:35:00	-0.000675705	-0.000452095	-0.000834507	-0.000842412	-0.000341039	9.95589e-07	0.00202272	-0.000826886	-0.00230789	-0.000699143	-0.00136128	0.000492275	-0.000131782	0.000447557	-0.00146785	-0.000922394	-0.00186356	0.000491864	-0.000920842	-0.0003103	0.000912529	-0.000410113	-3.82704e-05	-0.000536682	-0.000503177	0.000535509	-0.000101812	-0.000505446	0.00289453
2006-01-05-11:40:00	-0.000252345	0.00110667	-0.000423325	5.55309e-05	0.00087095	-0.000621755	0.00155461	0.00105219	-0.00113835	8.57635e-05	-3.96537e-06	-0.000654033	-0.000710473	0.000453215	-0.00116995	0.000443657	-0.000888657	0.000308306	0.00146728	0.00142878	-0.0005748	0.000346965	0.000379967	0.000499744	-0.00142967	1.42609e-05	0.00029569	-0.000252302	0.000113247
2006-01-05-11:45:00	-0.000215607	-0.000606641	0.00204258	-0.00106239	-0.000511786	-0.00053117	-0.00172794	-1.68518e-05	0.00303917	1.79477e-05	0.000104094	-6.06419e-05	0.000828456	0.000392828	0.000116734	-8.20179e-05	-0.000149993	0.000145655	-0.000641381	0.000167254	-7.21473e-05	0.000662674	0.000380235	1.0409e-05	0.000311853	0.00137499	0.000239352	-0.000667828	-0.000857689
2006-01-05-11:50:00	-0.000310476	0.00032696	-0.00116398	-0.000786024	0.000972192	0.00105351	0.000874558	0.000824083	0.00242282	9.9224e-06	0.000822157	0.000613788	-0.000735612	-0.000111727	0.000293626	0.000106679	-0.000121255	0.000590509	-0.000828796	5.75146e-05	0.00146876	-0.000702852	0.00050461	0.000241018	0.00109647	-0.000323815	-0.000359782	-0.000902969	-0.000909303
2006-01-05-11:55:00	1.33432e-05	-0.000552772	-0.00109219	-0.000546299	-0.00021857	-0.00103989	0.0013978	0.00134377	-0.000492066	-0.000582306	0.000662254	-0.000327573	0.00011406	-0.000334227	0.000163041	0.000204221	-0.00125595	-6.14859e-06	0.000945124	1.83777e-05	-0.0012922	-0.000197987	-0.000454001	-8.05904e-05	-0.00066066	-7.69696e-05	-0.000376609	-0.00102758	0.00293561
2006-01-05-12:00:00	-0.000128612	-0.000349004	0.000313057	-0.000438632	-0.00035523	5.40086e-05	-0.00026771	-0.000365014	0.00118244	-0.000698582	-0.00191633	-0.000895525	-0.000604326	-0.0012815	-0.00154938	-0.00144328	-0.00145587	-0.00147624	-0.000137216	-9.47591e-05	-0.000519541	-0.00131694	-0.00119385	-0.000830655	-0.000200818	-0.000711294	-0.000470866	-0.000194782	0.000171073
2006-01-05-12:05:00	0.000115689	0.00108825	0.00073025	-0.000198216	-0.000212887	-0.0015631	-0.000141207	0.000202805	0.000328368	-0.000373128	-0.000782445	0.000442557	-0.000381571	-0.000145898	0.000419153	0.000216915	-0.000673053	-0.00038044	0.000671585	-0.000549056	-0.000478004	0.000155829	-0.0006389	-0.000354823	0.000174571	0.000183578	5.87785e-05	-0.000117613	0.000617689
2006-01-05-12:10:00	0.000793991	0.000311162	0.000697099	0.000171961	-0.000131219	0.000836693	0.000374893	0.000455423	-0.000927189	0.000418724	-0.00067403	-0.000533473	0.000684343	-0.000775966	-0.000309944	0.000376556	0.000271079	0.00121724	0.000633785	0.000357828	0.000267312	9.37136e-05	-0.000989678	-5.50168e-05	3.18292e-06	0.000169392	0.000683443	-0.00151921	0.000545424
2006-01-05-12:15:00	0.000608041	-0.000584827	0.000229092	-9.72041e-05	-0.00102256	-0.000758104	0.000653875	-0.000893306	-0.00163966	0.00033553	-0.00183086	-0.00173286	0.000448488	-0.00245259	0.000583068	0.000346606	0.000658227	0.000848017	0.00118453	-0.000178545	0.00109961	0.000140671	0.000545968	-0.000410431	0.000532089	0.000155217	0.00029287	-0.00107192	0.00087983
2006-01-05-12:20:00	-0.000458456	2.16326e-05	0.00145184	-0.000314367	-0.000626668	-0.00231849	-0.000154756	-0.00159215	0.000931749	-0.000566821	-0.000199141	0.000745721	-0.000343137	4.94649e-05	-0.00100061	0.000348904	-0.000626668	0.000169034	0.000646903	-0.000672752	-0.000570769	-0.000121348	-0.00065433	-0.000573116	-0.000188827	0.000242442	0.000605115	-0.00231383	0.000194866
2006-01-05-12:25:00	0.000258974	-0.000158197	-9.14927e-05	-0.00155054	-0.000746634	-0.000566608	-0.0006083	-0.000317675	0.000534253	3.2259e-05	-0.00127457	-8.51491e-05	-0.000726477	0.00145909	0.00016745	0.000133477	0.000201448	0.000792503	0.000217201	-0.000541515	0.000593124	-0.000820657	0.000223897	-0.00120363	0.000587256	-0.00140251	0.000271319	-0.000185444	-0.000832015
2006-01-05-12:30:00	-0.000387167	-0.000109165	0.00058707	0.000590204	0.00065927	0.00167331	0.000268419	0.000120291	0.000674763	0.000200829	0.000493376	0.00120624	0.00047623	0.00112265	0.000391404	0.000629169	0.000907141	-0.000172889	0.000786299	-0.000109046	0.000143947	0.000644558	-0.000531587	0.00110448	0.000454969	7.21353e-06	-0.000437519	-0.000144346	0.000483568
2006-01-05-12:35:00	-0.000109255	-2.76371e-05	0.000542569	-0.000464832	3.9163e-05	-0.000688784	-0.00127128	0.000118155	0.000151013	0.000197488	-4.2212e-05	0.000225532	-2.83033e-05	0.000448623	-1.43459e-05	0.000179906	0.000929508	0.00122016	0.000420756	-0.000202338	0.000199523	-0.00069315	0.00015313	0.000183845	-0.000276395	0.000376104	0.000720616	0.000578746	-0.00179784
2006-01-05-12:40:00	0.000166122	0.000747623	0.000100025	4.68152e-05	0.000839783	0.00124387	-0.000519324	-0.000462249	-0.000498365	0.000340446	-0.000325374	0.000526046	0.000611331	0.000350466	0.000264245	0.000635727	5.71814e-05	-0.000255846	0.00010168	-0.000724127	0.000920832	0.000206164	0.000125295	0.000624512	0.000271257	7.26161e-05	0.000367922	-0.000447081	3.47878e-05
2006-01-05-12:45:00	0.000398868	-0.000107215	-0.000196131	-1.34125e-06	3.23163e-05	-0.000774894	0.000608881	-0.000884268	-0.00262838	0.000762507	-0.000550651	-0.000489526	0.000238634	0.00119264	7.72798e-05	-0.000961916	0.000157452	-0.00129653	-0.00187547	-0.000390483	0.000622714	-3.34798e-05	0.00110766	0.000128184	-0.000193671	-0.00057655	0.000667707	-0.00162988	-0.00299876
2006-01-05-12:50:00	-0.00146466	-0.000114195	0.00038701	0.000172269	-0.000337253	0.00163432	-0.000163005	-0.000334469	0.00120319	-0.000609815	0.000490212	0.000950754	-0.000222064	0.000228875	0.000431103	-8.05257e-05	0.000290912	-0.000303416	0.000389335	1.22552e-06	0.00086366	0.000706469	-0.000825155	-0.000286778	0.00101663	-2.50741e-05	5.77513e-05	0.00124849	0.000831089
2006-01-05-12:55:00	0.000786407	0.000465454	0.000536975	0.000422191	0.000874449	0.000876881	0.00216119	-0.000608391	0.000512596	-2.23791e-05	-0.000838605	2.83491e-05	0.000434637	3.5391e-05	-0.000749927	0.00109636	0.000107978	-0.00045008	2.5435e-05	0.000320297	-0.000113403	0.000892742	5.43341e-05	0.000139344	-8.45736e-05	0.000156486	0.000327221	0.000479862	0.00122427
2006-01-05-13:00:00	-0.000652488	-0.00139723	0.00132975	-0.000890318	-0.000276971	-0.000663628	-0.00016253	-0.0002009	-0.00056717	-0.00016129	0.0010427	0.000188634	-0.000790965	0.000288348	0.000134257	-0.000767488	0.000452754	-0.000199782	-4.29655e-05	-0.000789897	-0.000124806	-0.000243134	0.000395914	-0.000107379	-0.000694333	0.000126162	-0.00073621	8.88623e-05	-0.00049722
2006-01-05-13:05:00	0.000734613	-6.05074e-05	-0.000105	-0.000331582	-0.000187646	-0.00018632	-0.000458945	0.000455374	-0.0010248	-0.000208933	-0.00122445	-0.000699212	0.000390934	-0.000272874	-0.000454175	-0.000757199	-0.000244335	-0.000102094	0.000155438	-1.15614e-05	-0.000118852	-0.00125518	-0.000422728	0.000185868	-0.000187067	-0.000140601	0.000788278	-0.000927624	-0.00148718
2006-01-05-13:10:00	0.000641525	0.000792348	0.000215459	0.000430876	0.00168121	0.000215511	0.000307591	0.000361939	-0.000902809	0.000659346	0.00161371	0.00031261	-0.000300863	0.00156301	-0.000137414	0.000277533	0.000889195	0.000427357	-0.000105325	-0.000670757	-0.000292917	0.000438728	-0.000515436	6.12136e-05	3.94881e-05	0.000699683	0.000249542	0.00018058	0.000365395
2006-01-05-13:15:00	0.000141908	0.000235715	1.95569e-05	0.00013977	-0.000590612	-0.000743668	0.000285617	-0.000363015	0.000248806	0.000270282	1.42519e-05	0.000670825	0.000284328	0.000712077	8.99145e-05	0.000575607	-0.000209614	0.000499186	0.000146575	-0.000226493	0.000226153	0.000967692	0.000163482	9.10184e-05	0.000129311	-0.000127567	-0.000315038	-0.00137979	0.00101784
2006-01-05-13:20:00	0.000373971	0.000156214	4.24098e-05	0.000111207	-0.000366926	0.000161995	-0.000944155	-0.000840133	0.000582654	-0.000206453	-0.000898146	0.000567415	-0.00022197	0.00159951	0.000179932	0.000579077	0.00050231	-0.00085924	-0.0010864	-0.00023331	-0.000503217	-0.000422785	0.000492277	0.000571636	-4.57222e-06	0.000669591	0.000626758	0.00068	-0.00145884
2006-01-05-13:25:00	0.000207051	0.00144978	-0.000869662	0.000839487	-0.00109962	-0.00303563	0.000402435	-0.000329349	0.000462681	4.65131e-06	-4.21131e-05	1.3851e-05	-0.000237523	-0.00071291	0.000121741	-0.000125887	-0.000359392	-0.000108872	-0.00209904	-5.24688e-05	0.000131656	0.00108284	-9.28412e-05	-0.000597811	-0.000544514	0.000473614	-0.000266504	0.000160904	0.000213184
2006-01-05-13:30:00	0.00110746	0.000327988	0.000634571	0.00118921	0.000207778	0.00147826	-0.000158483	0.00102037	0.000201327	1.61396e-05	0.000314806	0.000302688	9.58481e-05	0.00156846	-5.29244e-05	-0.000243003	0.000507886	0.000841022	0.00124495	-0.000660232	0.000474695	0.000246702	0.000249705	0.000583779	8.13805e-05	0.000344491	2.89859e-05	-0.00065924	0.000721669
2006-01-05-13:35:00	-0.000595355	-0.000491679	0.000113181	-0.000259905	-0.00034601	0.000259952	0.000936122	1.12839e-05	-0.000126343	-0.000348224	8.35965e-05	-0.0015798	-0.000653647	-0.00151413	-0.000140914	4.97094e-05	-0.000807228	-0.000282831	-0.00034888	0.00055376	-0.000749857	-0.000631572	0.000162991	-0.000523711	0.000407555	2.24522e-05	-3.84058e-05	-0.000214296	0.000665256
2006-01-05-13:40:00	0.000306899	0.000250661	-0.000634227	-0.000268913	0.00185683	-0.00123955	4.68973e-06	-0.000433645	0.00043007	-5.34235e-05	0.000999803	0.000828396	0.000146446	0.00141745	0.000170627	4.03356e-05	0.00176637	0.000241874	-0.000461729	-0.000916614	0.000792936	-0.000206852	0.000210197	-5.60879e-05	0.000139603	0.000325748	0.000966895	0.000684889	0.000684195
2006-01-05-13:45:00	0.000318363	0.000210775	-0.000650759	0.00112232	-0.000780282	-0.000640218	0.000737514	-0.000412833	-0.000245917	-0.000737092	-0.000158602	0.000261202	-0.00115491	0.000580978	-0.000663366	-0.000310403	-0.000220144	-0.000914773	-0.000144566	-0.00044758	-0.000282096	-0.000149159	-0.00127885	-0.000788167	-0.000561553	-0.00181122	0.000195809	0.000179374	0.000518026
2006-01-05-13:50:00	0.000608307	0.000327614	0.000486028	0.000232275	-0.000704681	0.00087736	-0.000999646	-0.000692439	0.000235742	0.000360435	0.000529848	-0.000194349	0.000639309	0.00111461	6.0347e-05	0.000139278	-0.000253962	0.00031664	0.000497698	-2.70342e-05	0.000544297	-6.07639e-05	-0.000210521	0.0012018	-6.45056e-05	0.000665989	0.000143647	-0.00068398	-0.00150675
2006-01-05-13:55:00	-0.000769763	-0.00120504	-0.00200705	-0.000308341	-0.000213108	-0.000761592	-0.0012927	-0.000678959	-0.00093432	-0.000371671	-0.000171859	-0.000278458	-0.000347547	-0.000325028	5.36813e-05	-0.000539897	-0.000473602	-0.00143175	-0.000795696	-0.000498983	-0.000947696	3.50969e-05	-0.00062064	-0.000279155	-0.000128392	-0.00196069	-0.00154139	-0.000660905	-0.000128517
2006-01-05-14:00:00	-4.45216e-05	0.000417387	-2.67184e-05	-0.0010434	-0.000815709	0.000551101	-0.000126674	-0.000613737	0.000172055	-0.000318938	-0.000322898	-0.000913636	0.000418816	-0.000436967	-9.41719e-06	0.000372874	0.00049935	0.000100675	-0.00223156	0.000503793	0.000361008	-7.66252e-05	0.00033364	-0.00021439	0.000450511	0.00023569	0.000125773	-0.00121495	-0.00015277
2006-01-05-14:05:00	0.00097556	0.000170139	0.000371293	0.00039821	0.0001208	-4.22162e-05	-0.000517443	0.00155556	0.000656731	0.00159153	0.000866935	0.000920144	3.44165e-05	1.76685e-06	0.000487768	0.00175685	0.00119607	0.000890355	0.000580523	-7.18506e-05	0.000317361	0.000749768	0.000328221	0.00112979	0.000642796	0.00101302	0.000509059	0.0009144	-0.000274769
2006-01-05-14:10:00	-0.000117102	0.000212312	-0.00023911	0.000473592	0.000520561	-0.000926358	-0.00123869	-0.000290483	0.000421871	0.000313918	-0.000295081	2.12668e-05	0.000409928	-0.000925342	0.000681082	-0.000299183	-7.35362e-05	0.000394745	-0.00112353	0.000241313	0.000766611	0.00012874	0.000238781	0.000372356	0.000736871	-0.000169694	0.000823848	-6.31518e-05	-0.00198183
2006-01-05-14:15:00	-0.000426316	-0.000994022	-0.000260867	-0.000984868	-0.000233897	-0.000556429	-0.000412025	1.84526e-05	-0.00304012	-0.000888155	-0.000425375	3.19485e-05	-0.00309921	0.00022587	-0.00035812	-0.000220417	-0.000684458	0.000254485	-0.000672933	-0.000712972	-0.00017314	-0.000204846	-0.000534692	-0.000848092	-0.000439783	-0.00103861	-0.000477694	-0.00116658	-0.000192237
2006-01-05-14:20:00	0.000163851	-0.000396965	0.00016229	-0.00136635	-8.8853e-05	0.00105182	0.00093165	0.00141692	-0.000115215	-0.000161041	-4.76265e-05	-0.000614132	0.0034906	0.000146999	0.000588173	-0.000477777	7.9483e-05	-0.000728058	0.000247701	7.12385e-06	0.00115257	-6.54947e-05	0.000249032	0.000329707	0.000628271	0.000133174	0.000878277	4.689e-05	-2.95945e-05
2006-01-05-14:25:00	-0.000142639	-0.000421308	0.000546232	-0.00116756	-0.00107572	-0.000784563	-0.00142817	0.000487694	0.000873109	0.000175951	-0.000478392	-0.000467981	-0.00176088	0.000387293	0.000269674	-0.000102835	0.000667527	0.000282467	0.000742395	-0.000517749	0.00110975	0.000190929	0.000253357	0.000307459	-0.00032524	-0.000871363	-4.72018e-05	-0.000569009	-0.000983675
2006-01-05-14:30:00	0.00123822	0.000262825	-0.000970834	0.00229037	0.000670183	0.000472907	0.00119398	-0.00101615	-0.00157687	-2.50015e-05	-0.000816735	-0.000546908	0.0011098	-0.000898253	0.000136623	0.000614869	0.000698053	0.000990022	-0.00108055	0.000368787	0.00118496	0.000766243	-0.000686841	0.000131357	0.00064037	-0.00122986	0.00163824	8.89583e-05	0.000159946
2006-01-05-14:35:00	-0.00101736	0.000161651	0.000303689	0.000203902	-0.00046185	-0.000601921	-0.000490794	-0.000274446	0.000820954	-0.000265633	0.00138163	-4.36669e-05	5.04207e-05	-0.00101417	-0.000958288	-0.000208937	-0.000404244	-0.00106697	0.000670272	0.000132982	-0.000736294	-0.000317573	-0.000994963	-0.000515882	-0.000934013	0.000932578	-0.00140478	0.000464275	0.000425207
2006-01-05-14:40:00	-6.87116e-05	0.000222031	0.000544845	0.000268935	-0.000371541	-0.00138404	0.00130858	-0.000112912	-0.000184842	0.000608482	-0.00037585	0.000661747	-8.54527e-05	0.00066866	0.000696636	-3.84753e-05	0.000241143	0.000594577	0.00103464	-0.000276909	-0.000538133	-0.00037755	0.00123195	0.000743861	-0.000165976	-0.000333784	0.000228366	0.000786758	0.00125956
2006-01-05-14:45:00	-0.00120618	-0.00190712	-0.000110477	-0.00090774	-9.55571e-05	-4.86962e-05	-0.00235262	-0.00111922	-0.00129552	-0.000439772	-0.000920946	-0.000452729	-0.000520284	0.000765795	-0.000960582	-0.000899993	-0.000384522	-0.00118059	0.000212922	-0.000638777	0.00109767	0.000381585	0.00143991	6.50382e-05	-0.000164216	-0.00097205	0.00094829	0.000244199	-0.00082674
2006-01-05-14:50:00	-0.000257949	0.0018132	0.00118675	0.000450412	-0.000190793	0.000392901	-0.000408621	-7.47874e-05	-2.61115e-05	4.3695e-05	0.00122767	-0.000136668	0.00148542	1.62086e-05	0.000532077	0.000638847	0.000199984	-0.000256821	0.00158333	0.000810906	0.00160917	0.000591715	-0.000211239	-0.0002188	0.000839942	0.000912007	0.000943309	8.80222e-05	-0.000614026
2006-01-05-14:55:00	0.000363612	8.21913e-05	-0.000222448	5.89811e-05	-0.000991345	0.000188602	0.000734369	0.000846804	-0.000913194	-2.66768e-05	-0.000147876	-9.35327e-06	-2.03391e-05	-0.00102588	-0.000550029	-0.000442665	-0.00106703	0.00061011	0.000404373	-0.000363078	4.25345e-05	-0.000614636	-0.000206778	-0.000406462	-0.000284812	0.000323748	0.000370563	-0.00113433	0.000462158
2006-01-05-15:00:00	0.00121211	-0.00140576	-0.000878478	0.000780308	-0.000587836	-0.000538767	-0.000474973	9.34396e-05	-0.00158839	0.000153295	0.000134203	-0.00011298	-0.000482041	-0.000484408	-0.0010157	-0.000502044	-0.00155759	-0.000141192	-0.000582883	-7.30539e-05	0.0008673	-0.000111753	0.00108913	-0.000749505	0.000385442	-0.000685792	-0.000306372	0.00101212	0.00143122
2006-01-05-15:05:00	-0.000402343	-5.12198e-05	0.000581904	-3.00574e-05	0.00101764	8.81384e-05	-0.000189594	-0.000697008	9.15097e-05	0.000108079	0.00161234	-0.000603509	0.000807434	0.000415233	-0.000205069	-0.000191283	4.96271e-05	0.000292015	-0.000555352	3.76858e-05	0.00120301	-0.00015947	-0.000330875	-0.00041481	-0.000200925	-0.000841344	-0.000140732	-0.000373871	-0.000211764
2006-01-05-15:10:00	-8.75128e-05	-0.000699058	0.000699308	0.00036158	-0.000381065	-0.000377616	-0.000721437	-0.000235799	0.000242353	-0.000523687	0.000893932	1.54894e-06	-0.000379332	6.02848e-06	0.000206674	0.000202471	8.98674e-05	0.000345839	-0.00116756	0.000845122	3.77789e-06	-0.00126391	0.000465406	-0.000650384	-0.000288734	0.000265431	0.00090601	4.7823e-05	-0.000419132
2006-01-05-15:15:00	-0.000308887	0.00169728	0.000876426	0.00125077	-0.000340944	0.000838783	-0.000683472	0.000389784	0.000715495	0.00030546	0.00213705	0.000953482	0.000551442	-0.000456831	0.000401849	-4.2046e-05	0.000296681	0.000670305	-0.00119575	-0.000290566	0.00165628	0.00123339	0.00300835	0.00149809	0.00155463	0.00029539	0.00174536	8.43084e-05	0.000199125
2006-01-05-15:20:00	-6.03036e-06	0.000603807	-0.000558537	-9.64029e-05	0.000701235	-0.00157529	-0.000100725	-0.000242642	-7.60063e-05	-0.000513668	0.000235318	-0.000268055	-0.00160989	-0.000210523	-0.00150877	0.000586859	-0.000419436	4.47298e-05	0.000212736	-0.000272939	3.92143e-05	-0.000616872	-0.000226346	-0.000860292	-0.00108961	-0.000739151	0.000257207	0.000286415	4.13437e-05
2006-01-05-15:25:00	0.000613275	-0.000254008	0.000826935	-7.59332e-06	-0.000291407	0.000939146	-1.22355e-05	0.000324937	-0.000383666	-0.000552408	-0.000319311	0.000296507	0.000459369	-0.000673481	0.00100031	0.000127312	-0.000236764	-0.000259019	-9.92758e-05	0.00132099	0.000624336	1.04948e-05	0.000712067	-0.00103102	-0.00122058	-7.78634e-05	-0.000680662	0.000642829	-0.000344901
2006-01-05-15:30:00	0.00259941	-0.000179161	-0.00290992	-4.61156e-05	-0.000704524	0.000465077	0.000597465	0.00110737	-0.000287042	0.000604059	-0.000919703	0.000599833	0.000270396	-0.000344929	-0.000294507	0.00069487	-5.99323e-05	0.000268269	-0.000155964	0.000103434	0.000883054	-0.000606136	0.000224639	-0.000481479	1.3807e-05	-0.000351085	-0.000424965	0.000926518	0.000601285
2006-01-05-15:35:00	-0.00124932	6.85937e-05	0.000629719	-0.000536748	-0.000844754	-0.000583582	-0.00050697	-0.000914492	-0.00109567	9.20283e-05	-0.00109391	3.37097e-05	-0.000723624	-0.00105942	-0.000442818	-0.00086283	-0.000667966	0.000172225	5.41317e-05	-0.000608361	0.000641189	5.2009e-05	0.000506598	2.70949e-05	-0.000682525	-0.000360107	-0.000488486	-0.000725363	-0.000273409
2006-01-05-15:40:00	8.35534e-05	0.00090893	0.00013301	0.000306886	-0.0005216	0.00132316	0.000471034	0.00134466	0.000516902	0.00137051	0.00050279	0.000257841	0.000436458	-0.000113717	0.000718223	0.000543641	-0.00133643	0.000571072	-0.000649056	0.000402022	0.000243448	0.000595406	0.000182341	0.000100057	-1.92906e-05	-0.000146846	-8.61208e-05	0.000605474	0.000740116
2006-01-05-15:45:00	-0.00221488	0.000404169	0.000644735	-0.000696025	-0.000143918	2.25262e-05	1.34727e-05	-0.000406927	0.000111134	3.00434e-05	-0.000242067	-0.000267038	-0.000543451	-0.00046752	6.01149e-05	0.000187747	-0.000786496	0.000317541	-0.00114253	-0.000601394	0.00305288	-0.000815314	-0.00198459	-0.00044184	0.00116803	0.00137768	-0.00263653	6.18801e-05	0.000225428
2006-01-05-15:50:00	0.00327878	0.00138217	0.00128129	0.000628521	0.000690848	0.000470735	0.000225636	-0.000819608	0.000281886	0.000508421	0.000548446	0.000529891	0.000266193	-0.00135223	0.000726558	-0.000937731	0.00189089	0.000868184	0.000750912	0.00221532	0.00156758	0.000255797	-0.000300341	-0.000380506	-6.14971e-05	0.00103383	-0.000550204	0.00052892	-0.00137939
2006-01-05-15:55:00	0.00123798	-0.000906897	0.000541882	0.000965461	0.000674694	-0.000842174	-0.00099095	0.000153902	-0.000619031	-0.000333658	-0.000241787	-0.000553512	0.000196562	-0.000664415	-6.12177e-05	0.000791719	0.000218059	-0.000374998	-0.000907806	-0.000589595	-0.00309115	-0.00145299	-0.000521935	-8.15864e-05	-0.000222202	0.00121172	0.000926358	-0.000362614	0.00104016
2006-01-05-16:00:00	-0.00121078	-0.000359808	0.000481251	-0.0012515	-4.89275e-05	0.0047234	0.00126895	-0.000418291	0.000346092	-0.000275944	-0.000436358	-0.000309754	-0.000298528	0.000402047	0.000383477	-2.45529e-05	0.000822861	-0.000193152	-0.000309754	-0.000309754	-0.000476906	0.000146027	-0.000991974	-0.000113103	-0.00102504	0.00071432	0.000294023	0.000572804	-0.000519924
2006-01-06-10:00:00	-0.00836423	-0.00219094	-0.0148957	-0.00434996	0.00628215	0.0130281	0.00545855	-0.00114979	0.00306655	-0.00193512	0.00043205	0.00563152	0.0109822	0.00437245	-0.00445862	-0.00142471	-0.00693078	-0.00524726	0.00560958	-0.00493837	-0.0117828	-0.0152983	0.00176584	-0.00490595	-0.0140382	0.0020892	-0.0153266	-0.00790401	0.00681805
2006-01-06-10:05:00	0.000160848	0.000530673	-0.00249302	-0.000766689	0.00255868	-0.000297585	0.00113247	-0.000338362	0.00178886	0.00117999	0.000660231	0.00113558	1.17501e-05	0.00076279	0.000340641	-0.0042162	0.00425397	0.00171088	-0.000682201	0.00130384	0.00190596	0.003019	0.000921537	0.000872938	-0.000587922	0.000289405	0.00484498	-0.00344879	0.000861643
2006-01-06-10:10:00	-0.00229332	-0.000686882	-0.00165929	-0.000504931	0.00142879	-0.000209692	0.000934936	-0.000464235	0.000300905	0.00085096	-0.000624258	0.00159264	0.0014928	-0.0010997	0.000874123	-0.00053684	0.000555722	-0.000526118	0.00128609	0.000598722	0.000213074	-0.000601829	-0.000561427	0.0006955	-0.000472133	-0.0013105	0.00080986	-0.0013227	0.00116205
2006-01-06-10:15:00	-0.0015667	-0.00138856	-0.00106378	-0.00073585	0.000846659	0.00177644	-0.000222431	-0.000266169	-0.000318585	-0.00105635	0.000977248	-0.000734889	0.000578247	-0.000409814	0.000163161	-0.000571816	-0.000144309	-0.000805723	-0.00122219	-0.0018198	-0.000922943	-0.00248414	0.000338499	-0.00197144	0.000869776	-1.76852e-05	-0.00187788	-0.00094356	0.000998535
2006-01-06-10:20:00	0.00451088	0.000912492	0.00212493	0.000596593	0.00287309	0.00104132	9.95186e-05	-0.00046941	0.000254194	0.000556641	0.000524141	0.000336641	0.00164953	0.000976077	0.00068699	0.00178884	-0.00126018	-0.00019491	5.95479e-05	0.000345878	0.000558567	0.00183745	0.000775171	0.000834595	0.000412066	-0.000564498	0.00299965	0.00229748	0.00123064
2006-01-06-10:25:00	0.000628505	0.000247145	-0.000361823	-0.0014924	-0.0023364	-2.47061e-05	0.000331749	-0.00110164	-0.000205506	-5.95149e-05	0.00110305	0.000393229	0.0010887	-0.00233265	0.000781444	-0.000193842	0.00039797	0.000819074	-0.00417695	0.0015277	-3.64825e-05	-0.00187148	0.00333493	0.000400594	0.00112883	0.0016252	0.00262028	-3.68582e-05	-0.00090284
2006-01-06-10:30:00	-0.00216332	-0.000835077	-0.000678678	0.000319126	-0.0002582	-0.00178065	0.000352646	-9.63362e-05	-0.00110327	-0.00126942	-0.00105746	-0.000294351	-0.000926105	0.000173234	-0.000559585	0.00113496	-0.000877643	-0.00201887	0.00133417	0.000159461	-0.00159887	-0.000336888	-0.00141088	-0.000150261	-0.000803534	-4.31036e-05	0.000560272	5.44196e-05	0.000531047
2006-01-06-10:35:00	-4.28053e-05	-0.00104137	2.9226e-05	-0.000892843	0.00118474	0.000335646	-0.00044817	-0.000174615	-0.000275109	1.02082e-05	-8.88271e-05	-0.000585153	0.000224496	-7.29683e-06	5.11771e-06	0.000728224	0.00151	0.000856456	-0.000810045	0.00145761	-0.000274742	0.000541868	0.000963847	-0.000646611	-6.96271e-05	9.59279e-05	-0.0015707	-0.00281396	0.000969794
2006-01-06-10:40:00	0.00110789	0.000647	0.00158654	7.03051e-05	0.000255038	0.00211583	0.001774	-0.00133858	0.00142059	-0.000322637	0.000589801	0.000572329	-4.94513e-05	-0.000273451	0.000585465	0.000516399	-0.000100414	0.00105841	0.00148293	0.00103259	-0.000110559	-0.00132705	-0.00120088	-0.000416415	0.000647783	0.00203335	-0.000588832	-0.000916434	0.000463396
2006-01-06-10:45:00	-0.000411083	0.000980133	-0.000997309	-9.15494e-05	-0.000401217	0.00125077	-0.000453447	0.000520375	-0.000823649	-0.000467398	-0.000126967	-0.000584138	-0.00115937	-0.000611815	-0.00109249	0.000167202	5.04144e-05	-0.00021259	-0.00102667	-0.000527449	0.000310207	-0.000512762	-0.00181015	-0.000375961	0.000465458	-0.000693804	-0.000820893	0.00160872	-0.000978201
2006-01-06-10:50:00	0.00136741	-0.000149623	0.000454471	0.0015033	0.00042024	0.000709281	0.000864249	0.0011518	0.0011498	0.000564244	0.00094143	0.000540029	0.000709657	-0.000862714	0.00089859	-6.06519e-05	-0.000159515	0.000565628	0.000709684	0.00164471	0.0030012	-0.00171704	0.00057987	0.000827652	-0.00100071	-0.000311953	-0.00101752	0.000725388	0.000287215
2006-01-06-10:55:00	0.000208614	-0.000886531	0.00168042	0.000239208	-0.00205128	-0.00141245	-0.000528021	0.000422383	-0.00125679	0.000243719	0.000588771	0.000177246	-0.00287418	-0.000725005	0.000219081	-0.000380035	-0.000798454	-0.00017121	-0.00324901	-0.000403688	-0.000343875	0.000145367	0.00102672	0.000353191	-0.00249743	0.000161755	0.00212308	-0.00107234	-0.00138319
2006-01-06-11:00:00	-0.00100026	-0.000662493	-0.00163736	-0.000923938	0.000783948	-0.00154955	0.000847199	-8.34744e-05	0.00129459	-0.000210643	-0.000247907	0.00117353	0.000828249	-0.00150257	0.00307989	0.000376658	0.000699592	-9.46522e-05	-2.33456e-05	-0.000644921	0.00129871	-0.00103352	0.00166119	-0.000771529	0.000822293	-0.00162634	0.00153397	9.09742e-05	0.000746109
2006-01-06-11:05:00	0.000484886	0.000572237	0.00070557	0.000110892	-0.000914487	-0.00593532	0.000405992	0.000263024	-0.000923515	-0.000371238	-0.000657039	0.000537561	0.000630737	-0.000898598	-0.000123341	-0.000682193	0.000703496	0.000248763	-0.000116737	-0.00135622	0.000125756	-0.000368132	0.00122901	0.000653032	0.000720651	0.0010989	0.000465228	0.000969663	0.00102004
2006-01-06-11:10:00	-0.00175454	-0.00135461	0.00011464	-0.000543454	-0.000780819	0.00240542	-0.0021494	-0.000565965	-0.00280115	-0.000571928	-0.00117537	-0.000119306	-0.00168371	-2.86324e-05	-0.00148245	0.000785831	-0.00184807	0.000251027	4.36045e-05	-0.000704164	0.0013384	-0.000739978	-0.000692986	-0.000661518	-0.000648447	-0.000363928	-0.00139178	0.000386699	-0.00033203
2006-01-06-11:15:00	-0.000573103	0.00181318	0.00149397	0.00160259	0.00204642	0.00106553	-0.00143367	-0.000493265	0.00113274	0.000688225	0.0017375	0.000764107	0.000962643	7.9212e-05	0.00143161	0.00118746	-0.000526626	0.000978709	0.00123369	-0.000883132	0.000517186	0.000929051	-0.00093955	-0.000167836	0.000497657	0.00146767	-0.00147925	0.00182889	-0.00198038
2006-01-06-11:20:00	-0.00013136	-0.000261552	-0.0024663	-0.00123786	0.00129534	0.00180235	0.000363757	0.000127317	-0.000858055	-0.00048087	-0.00049965	0.000587207	-0.00154113	-0.000129597	-0.00140418	-0.000284994	-0.000306289	-0.000293661	0.00280189	-0.000732891	0.00199961	-0.000586095	0.000278571	0.000355339	0.0011649	6.25675e-05	0.000397398	-0.00128328	-0.00010274
2006-01-06-11:25:00	-0.000566609	-8.59978e-05	0.00123733	0.000861647	-0.000898572	0.000192551	-0.000433807	0.000400408	-0.00100209	8.30548e-06	0.000355706	-0.000592922	0.00120802	-0.000957324	0.000203013	0.00107852	-0.000881943	0.00147095	-0.000533889	0.00354794	5.22145e-05	0.000734929	-0.000681149	-0.000461805	-0.00056485	0.000234769	-0.00080096	-0.000267509	0.000696913
2006-01-06-11:30:00	0.000701824	0.000557591	0.000673389	-0.00101543	-0.000211449	-0.000241101	0.00106556	0.000415443	-0.00197031	0.00019064	0.00103986	-0.000533275	0.000424455	0.000812821	0.000134436	-0.000494064	-0.000824092	-0.000673618	0.000416424	-0.00128094	0.00291619	-0.00161271	0.00126098	-0.000397119	-0.000911058	0.0011826	-0.00138163	4.2177e-06	0.000223375
2006-01-06-11:35:00	0.000446722	0.0007564	-0.000248615	0.00040964	2.12451e-05	0.00141863	0.00106597	0.000431991	-0.000642947	0.000905631	-0.000332569	-0.00030898	-4.76833e-05	0.00167457	-0.00134972	0.00116926	-0.000576802	0.000896493	0.000726453	-0.000409225	-0.000397283	0.000148943	0.000406317	-0.000310008	-5.7373e-05	-0.00100445	0.000767801	0.000339538	0.000396768
2006-01-06-11:40:00	-0.00177659	-0.000232836	-0.000336052	-0.000543828	0.000976704	-0.00123097	-0.000696757	-0.00152112	-4.53618e-05	-0.000298403	-0.000515368	0.000368032	0.000132335	-0.00018469	-0.0011759	-0.00118816	-0.00106822	0.000861817	-0.000990276	-0.0002637	-0.000549088	0.000810577	0.000450333	-0.000285847	-0.000481308	0.000403212	-0.000509449	0.000326729	-0.000173673
2006-01-06-11:45:00	0.00148599	0.000242735	-0.000324298	0.000833316	-0.000127749	-0.00195591	0.0013948	-0.000250611	1.78656e-05	0.000130081	-0.000375421	0.000856902	0.000451454	4.39514e-05	0.00100318	6.31284e-05	0.000273806	0.00210039	-0.00173495	0.000876546	0.00104004	0.00106315	-0.00149873	0.000168371	0.000797905	0.000633332	0.000530975	-0.000503578	0.000224587
2006-01-06-11:50:00	0.000480885	-2.60953e-05	-0.00237936	-0.000728808	0.000517898	0.000500972	6.03962e-05	-0.000558834	-0.000727146	-0.000393333	0.000777863	0.0005783	0.000240804	0.00030285	-4.78419e-05	-0.000662338	0.000106551	0.00131773	0.000980447	2.8596e-05	-0.00133193	-0.000718502	-0.000752544	0.000169862	0.000207453	0.000489388	0.000293064	0.000575362	0.000406824
2006-01-06-11:55:00	0.000171115	0.000142056	0.000373516	0.000353675	0.000155812	0.00042388	0.00146682	0.00053852	0.000183052	-0.000576605	-0.000451342	-0.000171618	0.00092091	0.000691666	-0.000474863	-0.000262272	0.00042773	0.000432866	0.000279439	0.000125724	-0.00368885	-0.000197512	-0.00190053	5.939e-05	0.000442248	-0.00018781	0.000124344	0.000381164	0.000478678
2006-01-06-12:00:00	-0.000845399	-0.000344115	-2.2307e-05	-0.00026787	0.000331367	-0.000575307	0.000379871	-0.000437127	4.02039e-05	-0.000151998	-0.000484362	-0.000522583	-0.00087857	0.000570267	-0.0015697	-3.454e-05	-0.000794675	-0.000954724	-0.00042746	-7.73442e-05	-0.000320589	0.000500073	-7.69046e-05	-0.000129379	-0.000590778	-0.000400264	-0.00156015	-0.00186887	-0.000537377
2006-01-06-12:05:00	-0.00100679	-0.00113498	-0.00116293	-0.000617169	0.000238287	0.00140654	0.000919175	0.000534786	1.34195e-05	-0.000537697	-0.000264134	-0.00054139	0.000243663	0.000302973	-0.000421982	-0.0010463	-0.000885569	-0.000987165	-0.00161961	0.00057777	-0.00142824	0.000142772	-0.000507347	-0.00115832	-0.00146937	0.000907388	-1.98567e-05	0.000976458	0.0003115
2006-01-06-12:10:00	0.000743325	-0.000483605	0.000610885	-0.000287195	-0.000222385	-0.000968415	0.000692971	0.000533569	0.0011953	-3.85368e-05	-0.000325319	0.000511301	-0.000140947	-0.00011493	0.000477605	-0.000155129	0.000600942	0.000615771	-0.0030822	-0.000189971	-0.000513767	-0.000724153	-0.00130928	-9.01761e-05	0.000463122	-0.000541052	0.000169311	0.000554701	0.000753546
2006-01-06-12:15:00	0.000705164	0.000381465	-0.000110932	-0.000386917	-0.000341909	0.00113292	0.000361854	0.00127448	-0.000329868	0.000654879	-0.00023378	1.04575e-05	-6.78944e-05	-0.000331237	0.000167635	-3.75337e-05	-0.000150026	-7.37288e-05	-0.00109415	0.000240745	0.000933364	0.00113553	-3.87646e-05	0.000261102	-0.000556476	-5.3373e-05	-0.000235189	0.000487258	0.00121336
2006-01-06-12:20:00	0.00100984	0.000905286	-0.00091668	-0.000153411	0.000479042	0.000995878	-0.000308424	0.000508952	0.00187718	-0.000214035	0.000646456	0.000153084	-0.000475966	5.58647e-06	-0.000879645	-8.70569e-05	0.000108869	-7.55958e-05	0.00260971	0.000916307	0.000440218	0.000204777	0.000479066	0.000995133	0.00022875	0.000143562	0.000184176	0.00019374	-0.00103344
2006-01-06-12:25:00	-0.000366917	0.000691678	0.00032919	9.92631e-05	0.0018471	-0.00108054	0.000335869	1.16684e-06	-0.000286279	-9.24766e-05	-0.000177943	-0.000861407	0.000374646	-0.00115703	0.000381126	0.000204975	-0.000811324	-0.000650913	0.00144655	0.000396313	-0.000745835	0.00027101	-0.000610275	-0.000865493	0.000305564	-0.000157732	-0.000669902	-0.000171852	0.000991234
2006-01-06-12:30:00	-6.21737e-05	-0.000190451	-0.000182564	-0.000789364	0.000228747	0.00128401	-0.0015838	-9.62507e-05	0.000383258	0.000628284	0.000339147	0.000349773	-0.00023463	-2.31838e-05	-0.000871336	-0.00082761	0.000236727	-0.000339513	-0.00035761	-0.000306603	0.000314463	0.00138411	0.000374378	-0.000391089	0.000221795	-0.000912899	0.000700086	-0.000524423	-0.000492392
2006-01-06-12:35:00	0.00060764	0.000364787	-0.000240926	-0.000123372	0.00158845	0.000855906	-0.000397779	0.000186044	0.000982077	0.000346225	0.000347151	-0.00016511	1.60143e-05	0.000307247	0.000597841	0.000668628	-0.000394515	0.000332636	4.20756e-05	0.000980808	-0.000169773	0.00186238	0.000388644	-7.83151e-05	-0.0001319	-0.000638655	-0.000202412	-0.000265332	-0.00173023
2006-01-06-12:40:00	-0.000331808	-6.31064e-05	0.000157905	0.000178424	-0.0010166	0.000373632	-0.00105248	-0.0015149	-0.000901133	0.000947314	-0.000273908	0.000579327	0.000383287	0.000314041	-0.000840852	-0.000377705	0.000394515	0.000252035	-0.000258887	-0.00107855	0.00107426	-0.000238327	0.000195812	2.55645e-05	0.000273834	-0.00119411	0.000298164	0.000235808	-5.43241e-05
2006-01-06-12:45:00	-7.03444e-05	0.000188934	0.000523177	-4.02091e-05	-0.000642499	0.000700426	-0.000495923	0.000540659	0.000314861	-0.000639374	-0.000663659	-5.00365e-05	-0.000318229	-1.38456e-05	-2.05329e-05	0.0010166	-0.000709745	0.000114346	-0.000255339	0.000446063	-5.93306e-05	-0.000991361	-0.00106879	-0.000123279	-0.00020794	-0.0010401	-0.000282183	-0.000328459	-0.000542011
2006-01-06-12:50:00	-2.4482e-05	-0.00014253	-3.6285e-05	-0.00017568	-0.00296926	-0.000702022	0.00259225	-0.00176694	0.000768555	-0.000397562	-0.000401545	0.000217219	-0.000428603	-0.00037184	-0.000532873	-0.000305829	0.000205113	-0.000375169	-8.02387e-05	-0.00122848	0.000196863	-0.000467726	-0.000286176	0.000170953	-0.00026425	-0.00193947	-0.000212653	0.00141201	0.000582613
2006-01-06-12:55:00	0.000344533	-0.000314038	0.000555275	0.000401836	0.000249145	0.000469406	0.000505291	-0.000577784	0.00170829	4.433e-05	-2.39779e-05	0.000534454	0.000265569	0.000336231	-9.36124e-05	0.000443266	0.000530982	0.00047106	0.000663549	0.000298279	-2.50698e-05	-0.000655154	0.000438961	7.65033e-05	0.000613362	0.000431179	0.000407732	0.000396376	0.000431753
2006-01-06-13:00:00	-0.00169722	-0.000343804	0.00120822	-0.000245938	-0.000632612	0.000688512	-0.0013987	-0.000709887	-0.000479678	-0.000433167	5.41145e-05	-0.000120675	-0.000543906	-0.000401187	-0.000246738	0.000370622	-0.000144207	0.000139665	0.000170214	-0.000745888	-0.0027723	0.00271966	-0.000321911	-0.00032837	-3.36853e-05	0.0001332	-0.000554064	0.000723598	-0.00206312
2006-01-06-13:05:00	-0.000176222	-0.000247569	-0.000313673	0.000443692	0.000940849	0.00189508	-9.57718e-05	0.000240201	-0.000153885	-0.000116046	-2.94867e-05	0.000132244	0.000685604	0.000342459	-2.78062e-05	0.000474258	0.000302117	0.000493229	0.000693122	-0.000812854	-0.00083319	-0.000786854	0.000416607	-0.00088797	0.0010012	-0.000654252	-0.000414938	0.000477552	0.000154757
2006-01-06-13:10:00	-9.49321e-05	-0.00037488	-0.000119838	0.000320109	-0.00110789	0.000876075	-0.000210519	0.000875109	-0.00117421	0.000421409	-0.00073973	0.000144776	-0.000458913	-0.00086788	-0.000144399	0.000483221	-0.000157911	-0.00017246	-7.34397e-05	0.000601648	-0.000442049	-0.00178809	-0.000303391	0.000468149	-0.000103998	0.000544141	-0.000790522	-0.000207714	-0.000428383
2006-01-06-13:15:00	0.00100153	-0.000454337	0.00063789	-0.000178784	0.000885768	-0.000836281	-0.000126505	-0.000214791	-0.000123992	0.000811491	-0.000267596	-0.000269042	-0.000487499	-0.000739318	-0.000188977	0.000244812	-0.00196196	8.27091e-05	-0.000989788	-0.000240228	0.00105076	0.000853725	0.00102644	0.000905534	0.00163438	-0.000225379	-0.000406384	-0.00100622	-0.000222209
2006-01-06-13:20:00	-0.00111207	0.000299893	0.00120543	-8.75704e-05	-0.000885226	-0.00195609	-0.000131222	0.00120434	-0.000996938	-0.000238215	-2.77002e-05	-0.000248795	-0.000610127	0.000425134	-0.000365471	-0.00017796	-0.000481638	-0.000220577	5.25076e-06	0.000573475	0.000658949	-0.000499601	-0.000238404	-0.000224314	0.000201575	-0.000177636	-0.00043695	-0.00121087	0.000126497
2006-01-06-13:25:00	-0.000669979	0.000352345	0.00135649	0.000171327	-0.000280628	-0.000177193	0.000737021	3.0033e-05	-8.14208e-05	-0.00047128	-0.000896155	-0.000534467	0.000319994	-0.000108433	-0.000595091	0.000530629	-0.000652848	-0.000500904	0.000325624	0.000832857	-0.000818587	0.000340357	-0.00109081	-0.000351537	0.00025966	-0.000524598	-0.00173508	0.000255848	0.000847205
2006-01-06-13:30:00	-6.81948e-06	3.59082e-05	-0.00144697	0.000123111	7.3464e-05	-0.00010381	9.778e-06	-3.2968e-05	0.00101606	-0.000599851	0.000811065	0.000263391	0.000115689	-0.000848995	-0.000414109	0.000126464	0.000149875	2.58382e-05	-3.05689e-05	-4.41761e-05	-0.000307733	0.000426608	-0.000155011	-9.09935e-06	-0.000624972	0.000575154	0.000205704	-5.22439e-05	0.000105122
2006-01-06-13:35:00	0.00045579	-0.000219306	-0.000195143	2.42178e-06	-0.000304783	-0.00232182	0.000392446	-0.000105354	0.00145494	0.00023299	4.444e-05	-0.00014287	-0.000250001	-0.000636768	-0.000797807	-0.000122007	0.000308942	3.77031e-05	0.00111762	-0.00012797	0.000340152	0.000311722	0.000262872	-4.68546e-05	0.0010174	-0.00129849	-0.000233694	0.00128183	-4.09811e-05
2006-01-06-13:40:00	-0.000893969	0.000905043	0.000977167	0.000182584	0.000581032	0.00201912	0.000395114	0.000184679	-0.00137199	0.000235594	0.000680048	0.000390544	0.000258059	0.000215527	-0.000244847	0.000748064	0.00116808	-0.000198616	0.000414616	0.000639213	0.00055071	0.000587086	0.000208233	0.000226915	7.12841e-05	-3.87393e-05	-0.000651051	0.0010447	0.000607918
2006-01-06-13:45:00	-0.00091096	-0.00076425	0.000575	-0.000512833	0.000771898	-0.0009608	0.000618564	-0.000343127	0.0010096	-0.000593256	-0.000247409	-0.000355131	0.000364901	-9.8917e-05	7.19791e-05	-0.000330483	-0.000675848	-0.000123344	-0.000572415	-0.00111588	-0.00126868	-0.000694403	-0.00042192	-0.00139475	0.000482419	-0.000816923	0.000889094	-0.000263904	0.000426152
2006-01-06-13:50:00	0.00081025	0.000925625	0.00111179	0.000571824	-0.000342513	-0.000980821	0.00102634	0.000473394	-0.00040768	-0.000564035	0.000422888	-0.000638662	0.000638492	-0.0008754	0.000541902	0.000453796	-0.00159894	-2.72335e-05	0.00016024	0.000808711	0.000548219	-0.000483227	-0.00103715	-0.000156819	0.0004778	0.00186539	-0.000125215	-2.74798e-07	0.000949429
2006-01-06-13:55:00	-0.000477069	8.50732e-05	0.000779426	0.000158604	0.000696319	9.14838e-05	-0.00150223	-0.00064957	0.000404089	-0.00194329	-0.00114346	-0.000587248	-0.000900197	-0.0003039	-0.00171995	-0.000202604	-0.00139372	-0.0012347	-0.000431054	0.000361123	-0.000826211	-0.00198318	-0.000632199	-0.00109682	0.000210131	-0.00100397	-0.000858748	-0.000622548	0.000164986
2006-01-06-14:00:00	-0.00153037	-0.00177178	-0.00147586	-1.47193e-05	-0.000659941	-0.00236257	0.000122282	-0.000331008	0.000592081	0.000184551	-8.77213e-05	0.00110915	0.000827306	5.23387e-05	0.000468436	-0.000216395	0.000228216	-0.000126807	-0.00157474	-0.000242389	0.000806115	-0.000244349	6.35134e-05	-0.000711983	-0.0013933	-0.000241149	0.00136256	-0.00119465	-0.000182734
2006-01-06-14:05:00	0.00121558	-0.000422232	-0.00124398	-0.00036542	-0.000177628	0.00170344	0.000554058	0.00046893	0.00138513	0.000590927	-0.000347595	0.000215084	0.00104611	0.00129675	-0.000684429	0.00159472	-0.000123166	0.000344409	0.00110933	0.000107667	0.00117673	0.000976759	0.000829817	4.68589e-05	0.00110913	0.000676325	0.000147431	0.000301076	-0.000678014
2006-01-06-14:10:00	0.000136981	-0.000148001	-0.000195515	-0.000607511	0.000147657	-0.00129043	-0.0021459	0.00017161	0.000467566	-0.000713004	-0.000544673	-0.000394	0.000657436	-0.000859158	0.000879318	0.000202176	-0.000418692	-0.000519336	0.000548057	0.000749958	0.000571616	-0.00014153	-0.000498426	0.000148409	-0.000309935	0.000165286	-0.000621698	-0.00123495	-0.00122636
2006-01-06-14:15:00	0.00155419	0.00166154	0.000414468	0.000536641	0.000523749	0.000604581	0.00110717	0.00031388	0.000423682	0.000451	0.00113448	0.000417597	0.00155005	0.00154922	0.00244252	0.000674707	0.000272635	0.00117226	0.000634803	0.000584262	0.000362984	0.000119108	0.000895632	0.000702356	0.00090256	0.00130899	-5.18033e-05	0.000572008	-3.33243e-05
2006-01-06-14:20:00	-1.71329e-05	-0.00113985	-0.00123346	-0.00123108	-0.00261585	-0.000876136	-0.000513147	-0.000357096	-0.000669189	-0.0006607	-0.000794528	-0.000730946	-0.000469154	-0.00118992	-0.000640969	0.000224506	-0.000838896	-0.000793135	-0.000714546	0.000469972	-0.00104527	-0.000781967	-0.00051893	-0.000610973	-0.000613357	-0.00102325	-0.000382721	-0.000991825	-0.000558404
2006-01-06-14:25:00	-0.000803939	-0.000429021	-0.00101921	0.000251527	6.19655e-05	0.000744047	-9.51418e-05	-0.000852927	0.00158931	-4.27902e-05	-0.000851596	0.00025522	-0.000623063	-0.000893847	0.000367302	0.000519718	-0.000271897	0.000737465	0.000241936	-0.000720736	-0.000397449	-0.000370827	0.00071462	-0.000104769	0.000882105	-0.000690573	-0.000386107	-0.0010126	-0.000570366
2006-01-06-14:30:00	0.0014322	-0.000401144	-0.000222912	0.000178126	-0.000798861	-0.000205181	-0.000535502	-0.000383059	-0.000720327	7.40503e-05	-0.00054314	-0.000517346	0.00013398	6.97003e-05	-0.000566767	-0.00184679	-0.000547617	-0.000495979	-3.98025e-05	-0.000340203	-0.000815157	-0.000989573	-0.000742197	-0.000410224	0.000278965	-0.000754418	0.000684978	-0.000224653	-0.000318916
2006-01-06-14:35:00	0.00017817	0.000222587	-0.000384917	0.000227384	0.000831496	0.000649668	-0.000159622	-9.39929e-05	0.000469708	0.000450367	4.56601e-05	0.00133051	-0.000416585	0.000749143	0.00017114	-0.000231373	0.000391605	0.000301862	-0.00273278	-0.000296124	0.000139419	0.000585683	0.000146986	0.00084555	-0.000665745	0.000893994	-6.18999e-05	0.000221644	-0.000170958
2006-01-06-14:40:00	-0.000269006	0.000415783	-0.000789922	0.000481008	0.00194215	0.00252306	0.00104858	0.000458559	-0.000504167	0.000140665	0.000808513	0.00049412	0.00139471	0.000898374	0.00148734	0.000514851	-6.64977e-05	0.000460528	-0.00025464	0.0011929	8.08746e-05	0.000287237	0.00131905	0.000880668	0.000491001	0.0002073	0.000470727	0.000495967	0.00097564
2006-01-06-14:45:00	-0.000606983	0.000291378	-0.000593508	-0.000555591	-0.00106949	-0.00121595	-0.000697049	0.000584686	0.00056636	-0.000346399	-6.09567e-05	0.00102923	0.000583593	-0.000162256	0.000245821	-0.00079625	-0.000126104	0.000728192	0.000901371	-0.000240123	-0.000509644	0.00134523	7.9569e-05	-7.32937e-05	0.000308192	-0.00147887	-0.000692747	0.000851927	0.000126495
2006-01-06-14:50:00	-0.000182598	-0.000926871	-0.000304823	-0.000922791	0.00148088	-0.00070912	-3.77856e-05	0.000271384	-0.000640786	-0.000111406	-0.00049021	-7.96102e-05	-0.000116384	-8.07609e-05	-0.000177309	6.58251e-06	0.00150041	0.000335506	0.000427057	-0.00089394	0.000652633	0.00114558	-0.000217169	-0.000540027	-0.00133361	0.000112154	-0.000723251	-0.000360432	0.000578206
2006-01-06-14:55:00	-0.00016822	-0.000278544	-0.0012189	-0.000234672	-0.00112485	-0.000452716	1.17338e-05	-0.000656378	-0.000342859	-0.000343875	0.000739421	0.000947957	-0.000904204	-0.000517631	-2.55193e-05	-0.00112171	-0.000539214	-0.000479828	-0.000915623	0.000382433	-0.000392439	-0.000112927	0.000597816	-0.000620135	0.000588882	-0.000777604	-0.000493143	0.00031276	0.000510237
2006-01-06-15:00:00	-0.000681772	-0.000316255	-3.78296e-05	-0.00095431	0.000722934	8.88029e-05	-0.00021565	-8.00101e-05	-0.000269984	0.000135695	0.000632571	0.000159574	-8.60773e-05	0.000501251	0.000117011	6.90688e-05	-0.000181704	0.000928656	-0.000363429	-0.000535534	-0.000756246	0.00118701	0.00140388	-1.90181e-05	0.00134139	-0.000326108	-0.000506734	0.000803387	-0.000203875
2006-01-06-15:05:00	0.00106838	0.00010486	0.00163437	-0.000627664	0.000139723	0.000240442	-0.000465302	0.000244703	-8.94124e-05	-0.000124222	0.000240957	0.00159298	6.4646e-05	-0.000587566	-1.3647e-05	-3.36742e-05	0.000368046	-0.000612131	0.00160749	-0.0003028	-0.00102306	0.00303639	2.29412e-05	-0.000602536	0.000149933	-0.000560302	-0.000836499	0.000793561	-0.000878996
2006-01-06-15:10:00	-0.00033076	-0.000533176	0.000788659	-0.00071758	-0.00114284	0.00198448	0.000190861	0.000814538	-0.00103338	0.00085925	-0.00120393	-0.00123993	0.000836978	0.000582997	0.000762564	-0.000287466	0.000556588	0.000508304	-0.00158831	-0.00156361	0.00173963	-0.000819144	-0.000313607	-0.000173451	0.00204619	-0.000734201	0.0008899	0.00137559	0.000312418
2006-01-06-15:15:00	-0.000419126	-0.000164257	-0.00200578	-0.000357022	0.000684869	-0.00108222	-0.000304835	6.09843e-05	-0.00140863	0.00052395	-0.00109036	-0.000226642	-0.000899888	0.000304182	0.000368479	0.000670899	-0.00127072	-0.00166175	4.40098e-05	0.00100299	-0.00102274	-0.000472608	0.000332923	0.00026311	-8.10357e-05	0.000225724	7.66938e-06	0.00114703	-0.00109501
2006-01-06-15:20:00	0.00093993	0.00016747	-0.000175367	0.000935855	0.00048509	-0.00169984	-0.00022105	0.000193428	0.000520189	1.40751e-05	0.000191801	7.7803e-05	0.000328646	0.000271994	0.000133924	0.000755321	0.000269865	0.000110032	-0.000278105	4.74294e-05	0.00156842	0.000566562	0.000799152	0.000117592	-0.000420586	-3.79547e-06	-0.00138486	-0.000674643	-0.000735482
2006-01-06-15:25:00	-0.000905006	-0.00101574	0.000102926	-4.96575e-05	0.000479413	3.4292e-05	-0.000283377	-0.000644438	0.0015715	0.000393054	-0.000168265	0.00188701	0.000271954	-0.000438204	-0.000679349	0.000209738	0.000662995	-0.000667382	0.000143626	-0.000332702	0.000108539	0.00114322	-0.000498438	0.000534754	0.000754666	0.000408366	-7.8592e-05	0.00163261	-0.000665046
2006-01-06-15:30:00	-0.00215907	-0.000463198	-0.000190136	0.000490131	-0.00105524	-0.000398071	-0.000452226	-0.000380989	0.000732022	-8.36859e-05	-0.000444031	-0.000190356	0.00093437	-1.52879e-05	9.1941e-05	-0.000691349	-0.000100209	-0.000433884	-0.000123143	-0.000249363	-0.000394644	-0.000378595	0.000160657	-0.000330676	-0.000514828	9.10296e-05	-0.000159925	-3.43316e-05	0.000280911
2006-01-06-15:35:00	0.000299492	-0.000646	0.000629792	-0.00116162	0.000312178	-0.000180191	-0.000374804	3.63649e-05	-0.000461848	0.00112658	-0.000671308	0.00019783	0.000171508	0.000145014	0.0002896	-0.00110546	-0.000207323	-0.00021878	-0.000483228	-0.000248671	0.000194559	-0.000140271	-0.000344655	-0.000276771	-0.00107587	-0.00054425	-0.000784536	-0.00113107	0.000864389
2006-01-06-15:40:00	-8.15011e-05	0.00100478	-0.00209093	0.000427064	-0.000355567	6.84618e-05	-0.00011551	0.000252367	0.000917973	0.000698034	0.000627232	0.00100827	-0.000674977	1.84689e-05	0.00132683	-0.00116696	0.000745951	-0.000781885	0.000383762	0.00110471	0.00066704	0.000257731	-0.0010047	0.00109112	-0.000159342	0.000376051	0.000896157	0.000807882	0.00123731
2006-01-06-15:45:00	0.000428953	0.00101767	-0.000523936	-1.07998e-05	2.56651e-05	-0.000881044	-0.000446281	-0.000246755	-0.000232759	0.000685125	-0.000316149	0.000581545	-0.00049862	-0.00126828	-0.00131377	-0.00107778	-0.000567805	-0.000251552	0.00012861	-0.000719008	-0.0014565	-0.00201715	-0.000755264	-0.000408183	-0.000380025	-0.00179319	-0.00373763	-7.87167e-05	0.000548181
2006-01-06-15:50:00	0.000446541	6.56697e-05	-0.000227235	0.000549453	-0.00333453	-0.00116648	-0.000619719	0.000720678	-0.000600217	-0.000450426	0.000885398	0.00288117	0.00190747	-0.000858038	0.000275444	0.000897136	0.000859322	0.000317612	0.000336411	-0.000348793	0.000391367	0.000953456	-0.00147373	0.000976551	-2.24143e-06	0.000665071	0.00118176	0.000739741	0.000594537
2006-01-06-15:55:00	0.000666595	0.0012144	-0.000185699	0.00111361	0.000231443	6.87877e-05	-0.00126133	-0.000509599	-0.000629259	-0.00133095	-0.000277496	-0.00098337	0.00248158	-0.00122174	-0.00129177	0.000180823	-0.000108317	-0.000253122	-0.000168551	-0.000305739	2.04593e-05	0.00178444	0.00170848	-0.000447993	-0.000900537	-0.000361699	0.000374478	0.000187198	-8.64473e-05
2006-01-06-16:00:00	-0.000905687	-0.000468698	0.000428141	-0.000255573	0.000870766	0.00114499	0.00099139	-0.000464284	0.000291402	0.000446675	3.4635e-05	-0.000192614	-0.000905505	0.00043098	0.000959662	1.46985e-05	-0.00127703	0.000640581	-0.000962441	-0.000464284	-0.00183772	0.000630211	-0.000819987	-5.70692e-05	-0.000464284	-0.000185541	-0.00251985	0.000938385	-0.000603246
2006-01-09-10:00:00	0.00557203	0.00872834	-0.0064937	0.00132906	0.0118623	0.0107987	-0.00017997	-0.00125815	0.00161318	-0.00316412	0.00675	-0.00389808	-0.0155263	-0.00452692	-0.00110454	0.00893298	-0.000992196	-0.00116924	0.00457115	0.00161602	2.93688e-05	-0.00382167	-0.00508241	-0.00094026	-0.00356747	0.00280653	0.00285105	0.00111308	0.00251911
2006-01-09-10:05:00	0.00141423	-0.00105649	0.000280612	2.72425e-05	0.00513841	8.43761e-05	0.00526819	-0.000124552	0.00175395	-0.00108927	-0.00112275	0.00150408	-0.000550991	-0.00326799	0.000223043	0.000675655	0.000274988	-0.00156026	-6.74497e-05	-0.00022498	-0.0012842	-0.00186525	0.00150647	-3.93521e-05	0.00082301	0.00106157	0.00264791	-0.000182249	0.00314116
2006-01-09-10:10:00	0.00155749	0.00145815	-0.00141132	-2.69688e-05	-0.00119939	-0.000805591	0.000656155	0.0013108	0.000998611	0.000416055	-0.000510878	-0.00182768	-0.000442451	-0.00123912	-0.000219092	-2.01888e-05	-0.000533142	-0.0001995	-0.000439028	-0.00150063	-0.00113824	0.00341858	0.000841545	0.000615521	-0.000121351	0.000200836	-9.30058e-05	-0.00150078	0.000982443
2006-01-09-10:15:00	0.000135568	0.000723038	0.00112332	-0.00148962	-0.00043694	-0.000299462	-0.00285568	-0.000456995	-0.00102768	-0.0011925	-0.000401984	0.00216417	0.000522636	1.23307e-05	-0.000313881	0.000677576	-0.00110989	0.00087285	-0.000637215	-0.000470503	-0.00356087	0.00203749	-0.00258207	-0.000182787	-8.01987e-05	0.000371655	-0.000848076	-0.00101922	-0.00380778
2006-01-09-10:20:00	-0.000405788	0.00126447	0.000120651	0.000685634	0.000116688	0.000871201	0.00158129	-0.000563957	-6.48126e-05	0.0004244	-8.69815e-06	0.000463267	0.000432183	0.000666665	0.00105038	0.00153732	-0.000309457	0.000423195	0.0016641	-0.000203349	-0.000617448	-0.000784224	-0.000173302	-0.000611322	-0.00132609	0.000195358	0.000940726	2.13395e-05	0.000830306
2006-01-09-10:25:00	0.000596155	0.00121967	-2.92111e-05	-6.10029e-05	-0.000408485	-0.000617099	-0.00257739	0.000289214	-0.00105846	-3.3614e-05	-0.000653577	0.000701479	-0.000122874	-0.00137455	-0.000660399	0.00228809	0.000149376	0.000590353	0.00156783	0.000537109	0.0025748	0.000372631	0.000669891	0.00055311	0.000792761	-0.00120961	-0.000280845	-0.000292658	-0.00180951
2006-01-09-10:30:00	0.00226683	-0.000958054	-0.000307046	7.11851e-05	-0.00114359	-6.63441e-06	-0.00154623	0.000123146	-0.000507596	-0.00025699	0.000841947	0.00157973	-0.000482275	0.00460972	-1.45628e-05	-0.00130703	-0.000602446	-0.000272275	0.000236968	0.000575972	-0.00112752	-0.000657777	-0.000603066	-0.000257119	-0.00183612	0.00100114	0.000355121	-0.00279115	-0.00151019
2006-01-09-10:35:00	-0.00279023	0.00117477	5.4893e-05	-0.000554561	0.00113416	-0.000470273	-4.91904e-05	-0.000371334	0.000256481	-0.000251463	-0.001764	0.00284094	-0.000338717	0.00231361	0.000308243	0.000808207	0.00122603	-0.00272323	0.000134326	-0.000386106	0.00127652	0.000808285	-0.000125562	0.000205433	-0.00121212	-0.000605688	-0.00129326	-0.0016237	-0.000205888
2006-01-09-10:40:00	0.00027793	0.00085869	-0.000438985	0.000300571	-4.11547e-05	0.00169667	-0.00245092	0.0004752	0.000751059	0.000183107	-0.00112458	-0.000471231	-0.000502473	-0.000697274	0.000822255	0.000459529	0.00175823	0.00195226	-0.000219265	-0.000684529	-0.000481977	-0.00117343	0.000392668	0.000267704	-0.00092432	3.85928e-05	0.00101568	0.00017456	-0.00189861
2006-01-09-10:45:00	0.00152057	-0.000152137	0.000210961	0.000601366	-0.00210374	0.000217498	-0.000562528	-0.000815951	6.63158e-05	-0.000216012	0.000202996	0.000643353	-0.000124954	0.000418065	0.00171776	-0.00143336	-0.000439817	0.00149585	-0.000325766	0.000858981	-0.000768944	-0.000389949	-0.000213083	0.000195662	-0.000332575	-0.000992203	0.00022633	0.00103978	0.00106149
2006-01-09-10:50:00	-0.00105673	-0.000949628	0.000258244	2.95337e-05	-0.002482	2.16185e-05	-0.00213403	0.000856067	0.000748962	0.000512051	0.000248502	-0.000516901	-0.000215904	0.00167717	-0.000252223	0.00190415	0.000204005	0.00112748	0.000752895	-0.000269389	-0.000115141	0.00119143	-0.00100141	-0.000390847	0.000492445	0.000242293	0.000766724	0.000238236	-0.000395295
2006-01-09-10:55:00	0.000495561	-0.000506004	0.000133336	-0.0001297	-0.00155111	0.000259721	-0.00176407	0.000205148	0.00230581	2.14212e-05	-0.000849157	0.00145251	-0.00118022	-0.000805463	-0.000931514	-0.00188145	0.000463816	-0.000460297	-0.00140205	0.00122459	0.000264272	0.000614625	8.19788e-05	0.00159414	-0.000661002	2.04164e-05	0.000998359	-0.000325155	-0.00108134
2006-01-09-11:00:00	0.00033422	-0.000849613	0.000524788	-0.000450498	0.00026902	-0.000484791	0.00230903	-0.000248431	-0.00111537	-0.000366127	5.53246e-05	0.000414632	0.00100962	-0.000974313	-4.10682e-05	0.00101676	7.86343e-05	-0.000227247	0.000403015	0.00120275	-0.00141977	-1.03531e-05	-0.000363954	-0.0012517	0.000339975	0.00110986	-2.41062e-05	0.000492359	0.0017639
2006-01-09-11:05:00	0.000484934	0.00104345	0.000428034	0.000578819	-0.00130244	0.000124069	-0.00104603	-0.000325978	-0.000676595	-0.000352251	-0.000358701	0.000146459	0.000785463	-0.000827056	0.000286083	-0.00102081	0.000234502	-0.000276333	0.000755641	0.000109708	0.00065181	-0.00113293	0.00131052	9.66586e-05	0.000371384	4.55272e-06	0.000855241	0.00141445	-0.00101391
2006-01-09-11:10:00	-0.000397701	0.000270779	-0.000584088	-0.000264196	0.000987002	-0.000689336	-0.000572287	-0.000635232	-0.000516417	0.000726774	-0.000241271	-0.000620646	0.00204072	-0.000408175	-0.000448239	-0.000351468	-0.000106103	0.000600751	0.000401461	-0.000651589	-0.00169596	0.000214962	-0.000245767	-0.000466766	-0.000264157	-0.000724207	-0.00072646	0.000276853	-0.000569148
2006-01-09-11:15:00	-0.000225949	0.000221594	0.000834578	-0.000121511	-0.00074684	9.24883e-06	0.000570461	-0.0016173	-0.00218102	-0.000249455	0.00154984	0.000222086	-0.000497879	-0.000437801	3.33281e-05	-0.000537227	0.00159704	-0.000414397	-0.0012033	8.46955e-05	0.00107181	0.000153684	-0.000164282	-0.000936439	-0.00115883	9.70835e-05	0.000119214	-0.000429782	0.000230879
2006-01-09-11:20:00	-0.000223879	0.000931071	0.0002657	0.000753869	-0.000267738	0.000804359	-0.000481656	0.000364352	0.00039758	0.000137143	0.000305066	0.000779628	0.000545441	0.00071471	0.000286515	-0.000156323	1.64719e-05	0.000842767	-0.000547084	0.000264362	0.000100499	0.000925839	0.00105408	0.000595481	0.000387769	0.000922632	0.000326342	0.000493878	0.000152618
2006-01-09-11:25:00	0.000642734	0.000160696	0.00021123	-0.000605762	0.000202127	-0.000122737	-0.000329471	-0.000614684	7.32251e-06	-0.000339825	0.000340619	-0.00103282	0.000532829	-0.00044119	0.000335908	-0.000728694	-0.000737712	-0.000308787	0.000547084	-0.0001458	-0.000532263	-0.000340783	-0.000295317	-0.000395584	-0.000225992	-0.000292926	-0.000992768	0.000378807	-0.000142777
2006-01-09-11:30:00	-0.000702384	0.000179434	-0.000694857	-0.000204802	-0.000414265	-0.000791069	-0.000322819	0.000195405	-0.000378188	-0.000185947	0.000800694	-0.000121508	-0.000456696	0.00209992	-0.000719497	-0.000704695	-0.00166087	0.000862825	0.0014107	0.00114764	-0.00146651	-0.000684319	-0.00155329	-0.000965873	0.00123399	-0.000370724	-0.00109584	-0.000505006	0.000876926
2006-01-09-11:35:00	-0.00058485	-0.00121487	0.00058058	-6.93749e-05	0.000395909	-3.01134e-05	-0.000693889	0.000201227	0.00134351	-7.81633e-05	0.000730538	-0.000284433	0.00103909	0.000846995	-0.000226655	-0.000636399	-0.000946217	-0.00148741	0.000397731	-0.000533043	0.00183435	-0.000720036	3.40617e-05	0.000739999	-0.000230074	0.000880964	-0.00132499	0.00083763	0.000423064
2006-01-09-11:40:00	-0.00176671	0.00200021	0.00156478	-0.000352088	-0.000370577	0.000195976	-0.00122989	0.00124235	0.000679914	-0.000284953	0.000953695	0.00166489	-0.000351958	0.00137576	-0.00113462	-0.000530363	-0.000102165	0.000643094	-0.000164092	0.000752228	0.00121144	-3.89076e-06	0.000350903	4.01708e-05	0.00094444	0.00119528	0.0016865	-0.000201337	-0.00103292
2006-01-09-11:45:00	0.00172665	-0.000362147	-0.000523659	-0.00012415	0.000259254	4.5605e-05	-0.00129232	-0.000673282	0.000134323	-3.71553e-05	0.00167981	0.00044558	6.00704e-05	0.00077474	0.000127666	0.00110929	0	-6.687e-05	-5.82513e-05	0.00067868	-0.000749512	9.61204e-05	-0.000650705	0.000631751	7.98285e-05	-0.000672079	-0.000802901	0.000119486	-0.000711952
2006-01-09-11:50:00	-8.85063e-05	0.00190582	0.000667644	-5.76385e-05	-0.000864884	0.000625374	-0.000715616	-0.000637177	0.00106086	0.000208292	7.082e-05	0.000318273	0.000573122	0.00356824	-3.3393e-05	0.00078274	-0.000586295	0.000301434	-0.000804447	-0.000476907	-0.000467769	0.000672016	8.24709e-05	-0.00129598	-0.000366752	-0.00160474	0.000247198	0.000559883	-0.000886599
2006-01-09-11:55:00	0.000207446	0.000214067	-0.000736468	0.000419975	0.00131717	-9.40262e-05	-0.00111708	0.000700271	-0.000875843	-0.000502998	-0.000743533	0.000388666	-0.000454498	-0.000289347	5.53895e-05	-0.000113004	-0.000703694	-0.00151821	-0.00127301	-0.000303883	0.00107065	0.00160279	-0.000501362	0.000807617	-0.000575003	6.69037e-05	-0.000405628	0.000832107	6.82922e-05
2006-01-09-12:00:00	-0.000608592	0.000313787	-0.00110126	-0.000670254	-0.000237723	-0.00129581	0.00260575	-0.00125192	-0.000844683	-0.000741347	7.92909e-06	0.000179723	-8.21577e-05	-0.000304346	-0.000953142	0.000526477	-0.000281735	0.000585449	2.76777e-05	3.77979e-05	-0.00146587	0.000150885	-0.00244768	0.000360091	-0.00071959	0.000589713	-0.000994685	0.000540875	0.000980702
2006-01-09-12:05:00	0.00154115	0.00192761	0.000176397	0.000635592	-0.000110922	0.00033265	0.00147652	0.000853888	9.41318e-05	0.000288311	0.00115264	0.000196565	9.15843e-05	-0.000889312	0.000685982	0.000730331	5.63766e-06	0.000205003	0.00135576	0.000356731	-0.000499525	0.000976905	7.79126e-05	0.000600852	-0.000270611	0.000649469	0.00192774	-0.0010217	0.000173482
2006-01-09-12:10:00	0.00163653	-0.000666439	0.000995472	-0.000467149	0.00208921	-0.00102864	0.00119405	-0.00027611	-0.000390093	-0.000389556	0.000366582	-0.000437852	-0.000670974	0.000475876	-0.000110321	0.000119719	-0.000863871	-0.00035446	0.000519863	0.000643213	0.000840346	-0.000104832	0.000425009	0.000250302	0.00105342	-0.000537283	-0.00143183	0.0011386	0.000667942
2006-01-09-12:15:00	-0.00128599	0.000337621	-0.000139958	0.000420835	-0.000500901	0.000605096	-0.00228407	-0.000260727	0.000614762	0.000661277	0.00145969	0.000928785	0.00013438	-0.000810019	0.000302364	-0.00200118	0.00033241	-0.000637246	0.000422771	0.000899557	-0.00115828	0.00130768	0.000295166	-0.000424915	-0.000917498	-0.000666598	-3.51831e-06	-0.000279512	-0.00197486
2006-01-09-12:20:00	8.81185e-05	5.42934e-05	-0.000691407	0.000544678	0.00114708	9.59087e-05	-0.000305191	-0.000498194	-1.43696e-05	-0.000275304	0.00116243	-0.000322283	0.000326667	-0.000397346	-5.86731e-05	0.000553229	0.000422488	0.000275494	-0.000272637	0.00106853	-0.000804066	-0.000208965	-0.000121727	-5.9026e-05	0.00193197	-0.000482692	0.000170125	-0.000218506	0.00104019
2006-01-09-12:25:00	0.000573497	-0.000369718	-0.000256745	-0.000344769	-0.00132166	-0.000273168	0.000625211	-0.000436798	-0.000610198	-4.94682e-05	0.00154873	0.000367639	-0.000279755	-0.000979908	0.000385149	-0.00159556	-7.85676e-05	0.000142987	-4.52875e-05	0.000437808	-0.00178542	0.000313389	-0.000609625	0.000521703	-0.001633	-7.29262e-05	-0.000893087	-0.000930726	0.000105656
2006-01-09-12:30:00	0.000387843	-0.000576823	0.000527111	0.000563592	-0.000659863	-6.43148e-05	0.00125924	-0.00203855	0.000435827	0.000465061	0.000471246	0.000781914	-0.000852329	0.000307877	-0.00129006	0.00150491	-9.65489e-06	0.000295107	0.00120358	0.000301496	-0.000667474	3.70467e-05	0.00059137	-0.000162384	0.000640037	0.000277739	-0.000236833	-0.00106975	0.00022457
2006-01-09-12:35:00	-2.56163e-05	0.00040842	-0.000390537	-0.000312776	0.000423898	-0.000335529	-0.000207714	0.000920604	-0.00179332	-0.000196666	0.000988723	0.00078876	-0.000115362	0.000255702	0.000504337	-0.000647564	0.000147	-0.000347013	0.000300572	-0.000259519	-0.00132843	-0.000509613	-0.00159568	0.000789187	-0.000370982	0.000190949	-0.000871176	0.000106274	0.000785793
2006-01-09-12:40:00	0.000370707	0.000369258	-0.000889877	-0.000143414	0.00204546	0.0002625	0.000256038	0.000372117	0.000307957	0.000316786	0.00016984	-0.000796041	-0.00133165	-0.00026033	0.000413263	-0.000204077	9.05182e-05	-9.56316e-05	-0.000242383	-9.47613e-05	0.00255557	-0.000292286	-1.75618e-05	0.000723684	0.000320133	-0.000578987	0.00131921	-0.000441947	0.000477567
2006-01-09-12:45:00	-0.000330494	-0.000422156	-0.000154104	-0.00124552	0.000670026	-0.00037746	0.00048003	4.88283e-06	-0.000125318	-9.91674e-06	0.000372937	-0.000279194	-0.00185022	-0.000713747	-0.000695191	-0.000769478	-0.00131147	-0.000160472	0.000606601	0.00041698	-0.00110167	-0.000643481	-0.000336685	0.000485455	0.000276571	0.00160762	-0.000372907	-0.00121114	-0.000235159
2006-01-09-12:50:00	8.08539e-05	0.00127751	0.000161432	-0.000230204	0.000828734	-0.000310804	-0.000476193	-0.000550175	-0.000488065	0.000173128	-0.00115863	-0.000952203	4.67154e-05	-0.000735244	0.000574923	-9.01618e-05	0.000167365	-5.30996e-05	-0.000328168	0.000600144	-0.000302494	-0.000826954	0.000487003	0.00134219	0.000319355	-0.000634812	-0.00122154	7.46643e-05	-0.000776767
2006-01-09-12:55:00	0.00128606	-0.000121815	-0.000548906	3.28714e-05	-0.000491603	-0.000178519	0.00100441	0.00090494	0.00026448	-0.000135992	-0.000256	-6.87655e-05	0.00266175	0.00117687	-0.000175698	0.00069876	0.000253596	0.000386512	-1.48081e-05	0.00131608	0.000904987	-0.000181042	0.000407275	0.000520776	0.000291117	0.000289297	0.00169939	0.00023203	0.00173606
2006-01-09-13:00:00	-0.0006577	-0.000547099	-0.000182276	9.20796e-05	7.07083e-05	-0.000360519	0.000143435	0.000424243	-6.11805e-05	-1.79286e-05	-0.000290037	-0.00038868	-0.000399875	8.18399e-05	0.000670951	-0.000298944	-0.000395582	-0.000199159	-0.000252501	0.000239758	0.000473667	-0.000329292	-0.000730864	-0.000296383	0.00195334	0.000384712	-0.000238765	0.000691933	-0.00143223
2006-01-09-13:05:00	-0.00177937	-0.000336764	-0.000129492	-0.000193048	0.000316069	-6.97081e-06	-0.000716593	-0.000265241	0.000754359	-0.000786315	-0.000223808	0.00021215	0.000222559	-0.000888619	0.000591461	-3.73474e-06	-0.00026678	0.000684437	0.000566442	-0.000482161	0.000380413	-0.000537016	0.002453	7.57026e-05	0.000141038	-3.72341e-05	0.000693274	0.000217843	-0.000946182
2006-01-09-13:10:00	0.00110628	-0.000220638	-0.000128511	-0.000122436	-0.000270906	0.000535585	-0.000850534	0.000110276	0.000317924	-0.000124723	0.000334115	0.000124906	-0.00083965	0.000561211	8.18344e-05	-0.000252173	0.000338027	0.000877472	0.00126935	-0.000489766	-0.000344754	-2.44453e-05	0.000895459	-0.00016211	-0.0013507	-0.000120015	-0.000178642	0.000107936	0.000564782
2006-01-09-13:15:00	0.000392335	0.000283915	2.43258e-05	-0.000778738	0.000122732	0.000176524	0.000119403	-0.00060223	-0.000128468	1.1204e-05	0.000162882	-0.000273158	0.000164316	-0.00186112	6.09203e-05	0.000126178	0.000366509	0.000453801	-8.06079e-05	0.000284575	0.000534253	0.00122975	-0.00101809	0.000368878	0.00147982	4.80299e-05	-5.03243e-05	0.00100109	-0.000754116
2006-01-09-13:20:00	0.000328862	-0.000626519	0.000239177	0.000350473	0.00121643	0.000299885	0.000631139	0.00144034	0.000902611	0.000498324	0.000185647	-0.0003296	0.000144042	-0.000352851	0.000272686	0.000578964	-7.85127e-05	0.000110086	0.000446957	0.00024276	0.000868166	-0.00112838	0.000796492	7.10522e-05	0.000285552	0.00120636	0.000750201	0.000583536	-7.65203e-05
2006-01-09-13:25:00	-0.00104857	-0.000552133	-0.000563363	-0.00031785	-0.000417359	-0.000441498	-0.000758245	-0.000995732	-0.000611791	-3.34727e-06	-0.00152554	0.000311476	-0.000327206	0.000538689	8.63347e-05	0.00079878	-0.000535513	-0.000748435	0.00116578	-0.00147616	0.000411423	0.000130833	-0.00152304	-0.000673543	-0.000672252	-0.000488334	0.000413313	-0.00089882	-0.000830829
2006-01-09-13:30:00	0.000192303	-0.000962192	0.000533706	0.000464377	0.00030394	0.000171188	0.000610776	-0.000198598	-0.000129189	0.000169787	-0.0001606	-0.000377827	0.000290339	0.000158502	4.73065e-05	0.000171253	0.000533099	8.1744e-05	0.000755784	-0.000925106	0.000474015	-9.85373e-05	0.000940606	6.31602e-05	-0.000293833	0.000586745	0.000450489	-0.000575525	0.00070704
2006-01-09-13:35:00	-9.94209e-05	0.000761765	-0.000219747	-0.000862383	-6.63838e-05	-0.000274902	0.000790531	0.000114557	0.000897947	-2.1178e-05	0.000634824	0.000436936	-0.000495242	-0.000209119	-1.07236e-05	6.06497e-05	-0.000665849	5.01477e-05	-0.000463729	-0.00111804	0.000301823	-0.000133494	-0.00167259	-0.000118583	-0.000214358	-0.000738966	-0.0010173	-0.00120954	0.000474155
2006-01-09-13:40:00	0.00066639	0.000126122	-1.59116e-05	-0.0003633	0.000813652	-0.000772956	0.000251391	-0.00016359	4.42094e-05	-0.000474888	-0.00068567	-0.00126944	0.000389298	-0.000336231	-0.000588036	-4.08512e-05	-0.00126362	-0.000599936	-0.00101911	0.000979472	-0.000118849	-0.000644489	-7.89865e-06	-0.000422386	0.00052068	0.000702989	-0.000725175	-0.000839884	-0.00070095
2006-01-09-13:45:00	0.000649234	0.00124925	0.000705107	-0.000246177	0.000359454	0.000304671	-0.00106637	0.000270404	0.000246023	0.000420306	0.000606599	0.000194582	0.000177412	-0.000733162	0.000159332	0.000977621	-0.00059385	0.000148819	0.000861178	-0.000317728	0.000472808	-0.00041261	-7.8958e-05	6.28376e-05	-0.00105376	9.26709e-05	-7.40929e-05	0.000499813	-0.00107291
2006-01-09-13:50:00	0.000944097	-5.99071e-05	-0.00117095	-0.000417063	6.89446e-05	0.00292914	-0.000519187	-0.000399624	-0.000159375	0.000408171	0.0004782	0.00121692	-0.000493349	0.001311	-0.000261567	-0.000865997	0.000448314	-0.00065328	5.36663e-05	-0.000727425	3.28381e-05	-0.000886299	-0.0005292	-0.000507989	-0.000280671	3.71066e-05	-0.000649033	0.000262694	7.24689e-05
2006-01-09-13:55:00	2.70518e-06	0.000381315	-0.000233153	-0.000746007	-0.000595348	-0.000293468	-0.000117751	-0.00145632	-0.000795859	2.92187e-05	0.000474504	-0.00025071	-0.000490606	0.00165391	1.69895e-06	0.000428066	-0.000363042	-0.000149701	-0.00125311	0.000421523	-0.000862212	0.000257741	-0.000521669	0.000526773	0.000729857	0.00244393	0.000381701	-9.74008e-05	-0.000253383
2006-01-09-14:00:00	-0.000400871	-7.91104e-06	0.000264954	0.000148051	3.1036e-06	-0.000191228	8.42327e-06	-0.000190742	0.000640125	-0.000374388	-0.000728614	0.000379865	1.23078e-05	-0.00103249	-0.000120351	0.00037366	0.000202111	-0.000303574	1.62046e-05	-0.000717281	-0.000239072	0.000447077	1.79139e-05	-0.000142753	0.000222882	-0.00110545	0.000827918	0.000113016	0.00058713
2006-01-09-14:05:00	-0.00152888	-0.000965897	0.000998006	-0.000417441	-0.00158282	-0.000363596	0.00019372	5.25653e-05	0.000601866	-0.000319353	0.000530995	0.000842183	0.000828514	-0.000851539	-0.000669452	0.00102432	0.000258699	-0.000243468	0.000227388	0.000189334	-0.00151818	-4.85441e-05	0.000197806	1.86219e-05	-0.000200384	0.00064779	0.000101079	0.000351221	0.00023394
2006-01-09-14:10:00	0.00155283	0.000724884	0.00010592	0.000301878	0.00108148	4.3648e-05	0.000625242	0.000319749	-0.000563629	4.81729e-05	-0.00117743	0.00171942	-0.00144465	9.00187e-05	0.00083734	0.000252958	0.000218905	0.00086257	-0.000438492	0.000248744	0.00161684	0.000439779	0.000734925	0.000130713	-0.000147398	-0.000371368	-0.000139157	-0.000854964	0.00143403
2006-01-09-14:15:00	0.00051199	-0.000493692	-0.000478108	-0.000866986	0.000403114	0.00034108	-0.000773397	0.000745955	-0.00040429	0.00018984	-6.33205e-05	0.000722961	-0.000865651	0.000156147	0.000246788	-0.000572036	-0.000653719	0.000250813	-0.000385488	-0.000275787	0.000716811	-0.000540205	9.86874e-06	-3.36584e-05	-0.00112546	0.000358629	0.000585199	0.00099485	-0.000203798
2006-01-09-14:20:00	0.000974037	-0.000812108	-6.17666e-05	-0.000280007	-0.00118873	0.0016139	-2.84916e-05	0.000112309	-6.47669e-05	0.000665526	0.000461691	-0.000346796	-0.000278208	0.000257579	-0.000905313	0.000172179	0.000189052	3.55669e-05	0.000560411	-0.00080419	0.000487753	-0.000683311	-0.000404913	0.000271781	-8.96027e-05	-0.000499871	-0.000124442	-0.00183153	-0.000850679
2006-01-09-14:25:00	-0.000601466	0.000330443	-0.000641562	1.38686e-05	-0.0015575	-0.00100705	0.000177668	-0.000956883	0.00099166	-0.000135447	-0.00216681	-0.00031721	-0.000586392	-0.000165991	-9.56729e-07	-0.000526345	-7.2563e-05	7.65405e-05	0.00116321	2.57406e-05	0.00180186	0.000434944	-0.000105984	-2.28775e-05	0.000530356	-0.000822081	-0.000248332	-0.00134994	-0.000272877
2006-01-09-14:30:00	-0.000259994	0.000384596	0.000326133	0.000448926	0.000349181	0.00062181	0.000102679	0.000859221	0.000520023	0.0004498	-3.8737e-05	-0.00166417	0.000770028	-0.00187394	-5.4119e-05	-0.00031353	0.000828764	0.00108309	-1.63372e-05	-0.00025851	-0.00111807	-0.000241332	-8.68772e-05	0.000522554	0.0012298	7.06626e-05	0.000612461	0.000958678	0.000664815
2006-01-09-14:35:00	0.00105881	0.000259534	-0.000574491	0.000288729	0.000638733	0.00100338	-0.000217582	-0.00175709	0.00192079	-0.000155603	-0.000744869	0.000968611	-0.000116334	-0.000729938	0.000307056	0.000161139	0.000879442	0.000912288	-0.000880054	-0.00068538	0.000118968	0.000588891	0.000218804	0.000579495	-0.000353223	-0.00074778	0.000870621	-3.4564e-05	0.000491552
2006-01-09-14:40:00	0.00155069	-2.61492e-05	-0.000791003	-0.000731905	0.000133867	-0.00128658	-0.000152684	0.000649325	-0.000529588	-0.00067498	0.00020652	-0.00141437	-0.000272333	-0.00251421	-0.000473354	-0.000550813	0.000263947	0.000314306	0.00021468	-0.000652933	0.000211167	0.000168748	-0.00162546	-0.00122214	0.000431368	0.000613073	-0.00161821	-0.000132513	-0.000396651
2006-01-09-14:45:00	-7.1526e-05	-0.000255541	0.000236228	0.000255447	0.00123746	-0.00140677	-0.00020274	0.00102413	5.01717e-05	-0.000323402	-0.000811395	-0.000499169	0.000759987	0.00127201	0.000108139	-0.000696777	0.000757932	0.000714141	-3.06479e-05	0.000311685	-3.26237e-05	-0.00020521	-0.000662356	-0.000759372	-0.000834774	9.2225e-06	0.00145097	0.000159222	-0.000646103
2006-01-09-14:50:00	-0.00243674	-0.000205145	0.000409823	4.04566e-05	-0.000341023	0.0013123	0.00133496	-0.00102442	0.00104419	0.000665378	-4.33812e-05	0.000379614	-0.000138578	0.000830715	0.000943587	-1.29276e-05	-0.000137365	0.000532877	0.000335399	-0.00032562	0.00225669	0.00146503	-0.000558119	0.000633645	0.00117337	0.000576562	0.000252319	0.000400099	0.000906994
2006-01-09-14:55:00	-0.003447	-0.000247807	-0.000106914	-5.02197e-05	-0.000504007	-0.000815621	0.000286732	0.00106369	-0.000796308	-0.000394801	8.91491e-06	-0.00117289	0.000118981	0.000402829	-0.00042866	-0.000224343	-0.000711098	-0.000659083	0.000980336	-0.000648866	0.000273664	-0.00194833	0.000558347	-0.000612973	-0.000350157	-0.000524525	-7.29723e-05	-0.00062587	0.000395782
2006-01-09-15:00:00	-0.000938931	-3.79943e-05	-0.000196941	-0.000451687	-7.32341e-05	1.93891e-05	0.000133383	-0.001678	0.000971533	0.000227426	-0.000336293	-0.000383905	-0.000419616	-0.000708067	-1.53522e-05	0.000765874	-0.000195023	0.000515448	0.000796074	0.000358012	0.000302551	-0.000731832	-0.000260026	-0.000412332	0.000129659	0.000593894	-0.00018163	-9.37365e-05	-0.000812501
2006-01-09-15:05:00	0.000131933	0.00099322	-0.000186658	-0.00015742	0.00108995	0.000920835	-0.000803721	-0.000195636	-0.000144153	0.000183188	-1.01864e-05	-0.000176621	0.00121054	0.000481291	-0.000446763	0.000851752	0.000895296	0.000153256	-0.000600916	-0.000795008	0.000964466	-3.9391e-05	0.00201671	0.000991267	-0.00156318	0.000462112	1.3524e-05	-9.58022e-05	-0.000249925
2006-01-09-15:10:00	0.00336914	0.000417299	-0.000185276	-0.000369355	0.000378508	-0.000343308	0.000712542	0.00144218	-0.000192343	0.000687119	0.000915213	-6.58617e-05	0.00100768	0.000282335	-0.000142685	-0.00266585	-0.000567525	3.39115e-05	-7.4305e-05	0.00111254	0.000691382	-0.000682745	0.000284874	-0.000858276	0.00139641	0.000467672	0.00093023	-0.000202072	0.00046853
2006-01-09-15:15:00	-0.00258187	0.000764987	-0.000552441	0.000230832	-0.000384267	-0.00130128	0.000200786	-0.00202811	0.000379346	-0.000703347	-0.00120059	0.000247163	0.000456021	0.00015028	0.000120213	0.000716246	3.79986e-05	0.000639476	-0.00167653	-0.00121639	0.00228362	-0.00029253	0.0023974	0.000217134	0.00109061	-0.00107533	0.000422356	-0.000103348	-0.000216738
2006-01-09-15:20:00	-0.000908096	-0.00033406	-0.00120022	0.000159159	0.000294381	0.000562798	-0.000165707	0.000536451	-0.00054962	0.000177194	-0.000971865	0.000648104	-0.000379146	-0.0013229	0.000467931	-6.90058e-05	-0.000460787	-0.000627696	-4.53682e-05	-0.000158918	0.00366238	-0.000150265	-0.000542693	-5.45427e-05	0.00105887	0.000130184	-0.00014857	3.2573e-05	-0.000930865
2006-01-09-15:25:00	-0.000284172	-0.00044543	0.0012541	0.000482656	-0.00123374	-0.000535235	-0.000345017	0.000224734	0.000104322	-0.000370341	0.000583558	-0.000928965	-0.00102244	-8.29843e-05	-0.000178901	0.00114185	-0.00124692	-0.000291893	0.000451409	0.000416318	0.00292016	-0.000235101	0.0019093	0.000118683	0.000725395	-0.000275118	-0.000623435	-0.000473079	-0.000387112
2006-01-09-15:30:00	0.000576504	0.000160119	-0.00147377	0.000819014	-0.000386549	-0.000182246	-3.65125e-05	-1.34629e-05	-0.000385748	0.000155265	-0.00117609	0.000404616	0.00103428	-0.000777851	0.000469365	0.000721997	-0.000358342	-0.000597785	0.000823928	1.43747e-05	0.00214217	9.53725e-05	0.00115954	-0.000724483	0.000673753	-1.06519e-05	0.000582696	-0.000802335	0.000188387
2006-01-09-15:35:00	-0.000770853	0.00190872	-0.000322125	0.00028129	0.00119099	0.00219323	8.19077e-05	-0.000486986	0.0010161	0.000404082	0.000502547	-0.000269845	-0.000255372	0.00266696	0.000655079	0.000423067	-0.00153427	0.000773501	0.00173177	0.00088329	0.00138159	-0.000376616	0.00129718	0.00014787	0.00358448	0.000375463	-0.000807128	0.000418145	-0.000208314
2006-01-09-15:40:00	-0.000248666	-0.000476167	0.000383684	0.000468392	-0.000102509	-0.000236517	-0.00130948	-0.000553618	-0.00121482	0.000121438	0.00107212	-0.000189652	-0.00154772	-0.000174154	0.000242924	-0.000422463	-0.00102014	-0.00138772	0.000533344	-0.000640951	-0.00126452	-0.00060366	-0.00159234	0.00056466	0.00155005	0.000809491	-0.000434807	-7.81008e-05	-5.98372e-05
2006-01-09-15:45:00	-0.00159554	-0.000186517	-0.000176248	0.00136884	0.00041372	0.000867681	0.000359336	-0.000851764	0.000357214	-0.00057045	0.00138738	0.00181852	0.000442769	0.00203999	0.000442885	0.000739288	-0.000663785	-0.000128023	0.00126616	0.000951127	0.00192477	-0.00122333	-0.00107802	0.000813353	-0.00236518	0.000215825	2.19106e-05	-0.000645748	0.00117364
2006-01-09-15:50:00	-0.00150855	0.000417305	0.000124645	-0.00172902	-0.00126628	-0.0011172	0.000330177	-0.000116628	0.00025769	0.00044486	-0.00115277	-0.000294204	0.000761598	0.00158961	-0.000496856	-9.14811e-05	-7.46914e-05	-0.000472004	0.000144413	-0.000996103	-5.10366e-05	-0.00094793	0.0011768	0.000686201	-0.00165419	-0.00101484	-1.52314e-05	0.000319999	-0.00120367
2006-01-09-15:55:00	0.00225475	0.00055824	-8.7557e-05	-0.000133152	0.000604671	-0.000393171	-0.000260058	0.000483489	0.000603138	0.000820547	0.000550915	0.00159584	0.000520835	0.000525367	0.00193911	-0.000168889	0.000190789	0.000891537	0.000161462	-0.000182013	-0.00138764	0.000991163	0.000896353	-0.000325546	-0.00234711	0.00109516	-0.00017141	0.000855977	0.000313633
2006-01-09-16:00:00	0.00116288	-0.0010144	-0.00111095	0.000745291	0.000869276	-0.00141569	9.62545e-05	-0.000800697	-0.000410236	-0.0011898	-0.00108437	-0.000679459	-0.0012474	-0.00119179	-0.000374433	-0.000395325	7.97777e-05	-0.000820841	-0.000752958	0.000410283	0.00143395	-0.000728806	0.00117128	0.000753713	0.00111013	-0.000615841	-0.00087595	-0.000241001	-0.000571571
2006-01-10-10:00:00	-0.0628568	2.54177e-05	0.00413716	-0.00453546	-0.00284929	0.00114992	0.00291821	-0.0071949	0.0071026	0.000252062	0.0266059	-0.00635615	0.000377259	-0.00169034	0.00115996	-0.00165794	0.00805802	0.00511727	0.0023866	0.000239891	-0.00571538	-0.00348686	-0.00817624	-0.00226926	0.000605352	-0.00815094	0.013095	0.00190109	0.00609871
2006-01-10-10:05:00	0.000438046	-0.00142234	-0.000321775	-0.00141574	0.00217899	-0.000338857	0.00096794	0.00151989	-0.00158816	-0.00114081	0.0043428	-0.000128665	-0.00111925	-0.000780639	-0.00147352	-0.00211778	-0.00296688	-0.000952241	-0.00113897	-0.000132443	0.000788129	-0.00033995	-0.00129289	-0.00173364	-0.00112547	-0.000499497	-0.000923076	-0.00043633	0.00229745
2006-01-10-10:10:00	0.00355317	-0.00123972	0.00175656	0.000327426	-0.0017189	0.000642418	0.000584911	0.00206549	-0.000385764	0.00130413	0.00453806	-0.000276411	0.000694277	0.000186306	0.001249	-0.000100236	0.00160388	0.00027924	0.000340224	-0.000400262	-0.0037459	0.000996373	-0.00258474	0.000300208	-0.000344744	0.00544625	0.000481931	0.00195252	0.000873893
2006-01-10-10:15:00	0.00561573	0.00140693	0.0016893	-0.00069488	-0.00262654	0.00186518	0.00476401	-0.000866019	0.000331789	0.000112408	0.000511369	0.000250997	0.000673088	-9.32463e-05	0.000295376	0.0005375	0.000912278	-0.00279313	-0.00079783	-5.39632e-05	-0.0022036	-0.00171384	-0.0028379	-0.000611692	-0.00129022	0.00379025	-0.000294309	-0.00100327	0.00326395
2006-01-10-10:20:00	-0.000866817	-0.00034787	0.000906826	-0.00115855	-0.00203892	-0.000623177	0.000476054	0.000142808	0.00116307	-0.000588414	0.000630151	-0.000881604	-1.60015e-05	-0.000586488	-0.000240724	-0.000958979	0.00219107	0.000222997	-0.0016499	-0.000656724	-0.000622771	-1.23728e-06	0.00195377	-0.000341213	2.71244e-05	-0.000535816	-8.91866e-05	-0.000944611	-0.000752103
2006-01-10-10:25:00	-0.00111187	-0.000391011	-0.000383058	0.000434091	0.00231013	-0.00128857	-0.00112059	0.000626021	0.00140623	-0.000233744	-0.00213427	-0.000155241	-0.000521696	0.000559621	0.0013557	-8.53891e-05	-0.00149313	0.000608794	0.00101519	0.0010248	0.00012477	-0.000299192	0.000530052	0.000343781	-0.000987071	-0.000735262	-0.0018607	-0.000223353	9.46283e-05
2006-01-10-10:30:00	0.00166217	0.00026075	0.000309237	-8.78735e-05	-0.00158091	0.00284057	0.00127657	0.00202646	0.00108683	-9.76642e-05	-0.00273242	0.000179389	0.00135336	-0.00244237	0.000120966	0.000474272	0.0012236	0.00134378	0.000221519	-0.000780803	2.2408e-05	0.000660278	-0.00214286	0.000405061	0.00040605	0.000741647	2.4862e-05	-0.000675932	0.00108043
2006-01-10-10:35:00	-0.000451789	0.000611794	2.60047e-06	-0.000484959	0.000393311	0.00265503	0.000641276	-0.000142072	-3.73763e-05	-0.000214073	0.00350458	-8.19384e-05	-0.00096951	0.00147027	-0.000107138	-0.000367335	-0.00274771	-0.000550313	-0.000289172	-0.000582616	0.000365822	0.00106397	0.000202383	0.000227629	8.99329e-05	0.000126815	-0.00104089	0.00167917	0.000352348
2006-01-10-10:40:00	-0.00165683	-0.000303091	-0.000942636	-0.000465036	-0.00104393	0.00150264	-0.0020847	0.00136593	-0.000311006	-0.000814158	0.00542796	-0.0017226	-0.00031314	-7.01286e-05	-0.000257392	-0.0008093	-0.00283457	-0.00093045	0.00038321	-0.000714796	0.000817388	0.000526319	0.00047589	-0.000392246	-0.000699108	-0.00129174	-0.000813553	-0.000852504	-0.000802857
2006-01-10-10:45:00	0.000380699	0.000701315	-4.97372e-05	-0.000847757	-0.00073176	-0.000923154	0.00100951	-0.000226347	0.00112585	0.000836715	0.00141206	-0.00184287	0.0001093	-0.00148378	0.00106375	-0.000977527	-0.00333874	-0.000954951	6.1531e-05	0.000700479	0.00184424	-0.00122893	-0.000275407	0.000701716	4.52692e-05	0.000713119	0.000790478	-0.000354146	0.000221348
2006-01-10-10:50:00	0.00105898	0.00018577	0.000903185	0.000420344	0.00297508	-0.000295477	-0.00160312	-0.000190669	0.000234254	0.000214873	-0.00539825	0.00132496	0.000469251	0.00154853	0.000390555	0.000683484	0.00133728	0.000387703	-3.54285e-05	0.000618044	0.000666731	0.00152486	0.00384753	0.00114458	0.00102076	0.000211827	4.43984e-05	-0.000375759	-0.000719298
2006-01-10-10:55:00	-0.000752265	0.000714785	-0.000412653	-0.00178848	0.000661022	0.000194888	0.000250717	0.000296683	0.000355398	-3.20498e-05	0.00221754	0.000336311	2.9897e-05	-0.00102066	0.000314365	-0.00130158	0.00061693	0.000613307	0.000214351	0.000409748	0.00162698	-0.000272112	-0.00130864	-0.00116584	-0.000298216	0.000787475	1.43786e-05	0.000828801	3.79398e-05
2006-01-10-11:00:00	-0.000901565	-0.000915596	-0.000211234	-0.000801044	0.000117717	0.000897001	0.000502018	0.000980609	0.00105681	-0.000378831	-0.00246242	-0.000186584	-0.000622077	0.00157626	-0.000410918	-0.000865039	-0.000796498	0.000235767	7.03567e-05	-0.000135312	-0.00103364	-0.000616774	0.00200804	0.000806991	-0.000504837	-0.000280407	9.97887e-05	0.000879081	0.000546047
2006-01-10-11:05:00	0.00174607	-0.000586882	-0.000201248	0.000123959	-0.00271325	-0.00174693	-0.00152101	-3.49172e-05	-0.000105792	0.000581562	-0.000414658	0.00161211	-0.000400642	-0.0022804	0.00206034	-0.000921596	0.00115881	0.0013327	-0.000254371	0.000242431	0.00253216	0.000809714	-0.00050439	0.000802685	-0.00146959	0.00038045	-0.000176778	-0.00116671	-0.000495149
2006-01-10-11:10:00	0.00474023	-0.000184103	0.000634263	0.00180435	-0.00172969	-0.000275482	0.000594222	-0.000423285	0.00115236	-0.000672289	-0.00132095	0.000844747	-0.000696546	-0.000732397	-0.00135191	-0.000428014	0.000520715	0.000908526	0.00208212	-0.00043981	0.000196853	-0.000191753	-0.000558877	0.000630571	0.00117587	0.00111656	0.000936405	0.000395345	-0.00112654
2006-01-10-11:15:00	0.000170391	-0.000567142	-0.000144998	-0.000367812	-0.000755569	0.000148422	-0.00043898	-0.00113447	0.00165623	0.000240635	-0.00109316	0.00031314	0.000108287	0.00158949	0.000355598	-0.000548048	0.00039662	-0.000260064	-0.000261997	-0.000934861	0.000392205	-0.000107185	0.000898348	-0.000589599	0.000560429	0.00068379	0.00062376	4.36982e-05	0.00104998
2006-01-10-11:20:00	-1.05724e-05	0.000604522	-0.000445751	-0.000468784	0.000124323	-0.000269538	-0.0012355	3.35376e-05	0.00089713	-0.00111122	0.000518366	0.000942757	0.000810678	0.000126034	-0.000149865	0.000877517	-0.000643975	-0.00022088	0.000573506	-0.000185849	-0.00154135	0.00132196	0.00152542	0.000138694	-0.000642575	-0.00140683	0.000552793	0.000631276	0.000256394
2006-01-10-11:25:00	0.00105304	-0.00102084	-0.000759798	0.000285124	-5.3073e-05	-0.000569185	-0.000103699	-0.000162491	-0.00182908	-7.58422e-05	-0.0037379	0.000622037	-0.00030192	0.000203581	0.000215137	0.000642257	-0.000288093	4.37698e-05	-0.00100286	-0.000642178	-0.00135701	0.000467491	0.000352061	-0.00030738	-0.00123015	-0.000567535	-0.000604942	-0.000353266	-0.000169872
2006-01-10-11:30:00	0.00567243	0.000467359	-0.00147345	0.000433577	-0.000558308	0.00206294	-0.000960334	-0.00119201	0.000212032	-9.34574e-06	-0.00247311	0.00114911	0.000373663	0.00152585	-0.000265905	0.000965505	0.000422186	0.000599495	0.000172245	-0.000834168	9.46188e-05	0.000548548	0.000906192	8.4397e-05	-0.000556674	0.000181163	0.0012172	0.000573357	-4.16207e-05
2006-01-10-11:35:00	0.00340309	-0.000356776	2.37046e-05	6.63507e-05	-0.000323983	-0.000960975	0.000928444	-0.00179829	0.00027383	-0.00022341	0.00289334	0.000161972	0.000908689	-0.00108138	0.000216787	-0.000943079	8.77924e-05	0.000753362	0.00111696	0.000735819	0.000404521	-9.22446e-05	4.62888e-05	-0.000599533	-0.000583944	0.000397835	-0.000508766	-0.000310835	0.000648437
2006-01-10-11:40:00	0.00106212	-0.000353721	-0.000451125	-8.22587e-05	0.00220774	0.00034093	0.00175868	0.00158807	-0.000829658	0.000455371	-0.00118598	8.91799e-05	-0.000103214	3.19681e-05	-0.00067872	3.26268e-05	-0.000307558	-0.000878268	-0.00076097	-0.000335691	0.00118184	0.00051793	-0.00100808	0.000151795	6.93859e-05	-0.0006672	-0.00129012	-0.000619065	-0.000148316
2006-01-10-11:45:00	0.00268689	-0.000415601	-0.000638669	0.000626787	-0.000296719	-0.000528841	0.000227081	0.00141606	-0.000961934	-0.000531005	-0.00214848	0.000920648	-0.00138587	0.000166971	-0.000573963	0.00053274	-0.00124234	0.000117305	0.000101718	0.000705485	-0.00123592	-0.00154251	-0.000783733	-0.000524809	-0.000798959	-0.000616876	-0.00120028	-0.000442638	0.000683588
2006-01-10-11:50:00	-0.00204111	1.31143e-05	-9.51816e-05	-0.000136931	0.000817106	-0.000245696	-0.00208511	0.000314941	0.00150564	0.000206032	0.00114566	0.000648121	0.00012585	-0.000991168	-0.000557829	0.000984558	0.000349167	-0.00127244	0.00161182	-0.000401979	-0.000588328	0.000483485	0.000353774	0.000158607	0.000253108	0.000575219	2.75959e-05	0.000926125	-0.00013498
2006-01-10-11:55:00	-0.00210335	-8.15086e-05	-0.000106862	-0.00029151	-0.000563881	-6.42437e-05	0.000302001	-0.000493383	0.000245713	-0.000869295	0.00048467	0.000160922	-0.000553006	0.000762009	-0.000672458	-0.00163615	0.000121925	-9.58922e-05	0.000346365	-0.000659998	7.30718e-05	-9.10618e-05	0.000969324	-0.000558963	0.00019724	-0.0003438	-2.13706e-05	-0.000148831	0.000529835
2006-01-10-12:00:00	0.00193109	7.68872e-05	0.000112383	-3.91117e-05	-9.76982e-06	-0.00017885	0.00165843	8.99669e-05	0.000349063	-0.000282954	-0.000921398	-0.000804548	2.16544e-05	-0.000269911	-0.000156533	-0.000123563	-0.000283567	6.56072e-05	-9.85403e-05	-0.000496778	4.84493e-05	5.64639e-05	-0.000572192	0.000648678	0.000623675	-0.000319409	-0.000381473	0.000954081	0.000872444
2006-01-10-12:05:00	-0.000693122	-0.000142115	-0.000896516	-0.0004902	-0.00107133	-0.00116756	0.000736177	-0.000716613	-0.000845542	-0.000580986	0.000591338	0.00146214	-0.000960003	0.00114879	-0.00100792	-0.000632863	-0.00101787	-0.000875139	-0.000953083	-0.000236386	-0.00132078	0.000184254	-0.000687622	0.000527429	-0.000293135	-0.000423235	-0.000942871	-0.00143176	-0.000316993
2006-01-10-12:10:00	0.000480351	0.000306506	0.00027777	0.0011642	0.000685893	-0.000242605	-0.00263455	0.00110819	-7.23752e-05	-0.000285047	-0.00147252	0.00217723	0.000500018	-0.000450227	0.000257154	0.00300367	0.00100304	0.000635212	-3.69013e-05	0.00127863	0.000697869	0.000633218	-0.000418411	-0.00112424	0.00177665	-0.000583937	-0.00130947	0.000282716	-0.00283515
2006-01-10-12:15:00	0.00397833	0.000619834	-0.000395925	-0.000134769	-0.000128926	-0.00118099	0.000593762	-0.000430078	0.000630688	-0.00107661	-0.000398566	9.79153e-05	-0.000477905	0.000161268	-0.000172735	0.0015666	2.4619e-05	-0.000144152	0.000535459	0.000767771	-0.000306265	-0.0012198	-0.000441818	-0.00082247	-6.50092e-05	0.000821796	-0.000738678	-1.53868e-05	0.0015912
2006-01-10-12:20:00	-0.00171744	-0.000196732	0.000205771	-9.59802e-05	-0.000241077	-0.000175508	0.00163129	-0.000336981	-0.00116748	0.000293004	0.000746647	0.00111	0.000207366	-0.000456853	-0.000335656	0.000127522	-0.000442557	2.31701e-06	0.000679	0.000674322	-0.000479458	0.00027989	-0.000667717	0.000673583	-0.000774761	0.00102572	-0.000177962	-0.00015628	-0.000351208
2006-01-10-12:25:00	-0.000148372	-0.000302157	-0.000119805	0.000307471	-0.00167802	-1.53091e-05	-0.00149065	-0.000144034	-0.00193307	7.51923e-05	0.000320574	0.002548	0.000102619	-0.000794933	0.000474061	-0.000445884	0.0002102	5.31633e-05	-0.000712875	-0.000313845	-0.000764981	0.000494113	-4.5357e-05	0.000587636	0.000666297	-0.000292113	0.00172641	0.000962579	-0.00100393
2006-01-10-12:30:00	-0.00185717	0.00036642	-0.000302447	0.000205649	-0.000175159	-0.000277156	0.000849922	0.000885804	0.00179079	-1.32178e-05	0.000413326	0.00051864	0.000687671	-0.0010908	0.000232738	0.00126721	0.000195426	0.000124509	0.000135921	-0.000855961	4.22437e-05	0.000214435	0.000677982	-0.000415506	0.000224036	0.000343077	0.00114652	0.000648804	0.000861025
2006-01-10-12:35:00	0.000730138	-0.000210855	0.000842559	-0.000794193	-0.000344627	-0.00172034	-0.000174928	-0.000530047	-0.000158721	-0.000403484	-0.00121659	-0.000728647	-0.000742993	-0.00120762	5.96352e-05	-0.00026029	5.84069e-05	-0.000135497	-0.00254556	-0.000550584	-0.000226472	0.000238353	1.09514e-05	-0.00010602	-0.000268856	-1.96887e-05	-0.000555056	0.0010187	-0.000470408
2006-01-10-12:40:00	-0.000332154	-0.000487431	0.000158542	-8.53357e-05	0.00106639	0.000425454	0.000310515	0.000241059	0.000186796	-0.000435635	-0.000396276	-0.000711157	-9.22479e-05	-0.000211419	2.60962e-06	-6.05991e-05	-0.000421337	-0.000124301	-0.00202587	-0.000989815	0.000184015	-0.00050925	-8.96087e-05	0.00028339	-0.000363182	0.000134225	-0.000890152	-0.000692928	-0.000546758
2006-01-10-12:45:00	0.000618353	0.000433372	-0.000264973	-0.000404361	0.000625185	-0.00154699	0.000714051	-0.00126202	0.000282467	3.74607e-06	-0.000743051	-8.09142e-05	0.000455337	-0.00187773	-0.000212457	-0.000397098	0.000105911	-0.00027394	0.000297371	-0.000510901	8.43789e-05	0.000322847	0.000445608	-0.000117329	0.00013397	8.45558e-05	-0.000990247	-0.000108514	0.000177928
2006-01-10-12:50:00	0.000937238	0.000940118	0.000469973	0.000994709	-0.000143331	-0.000608773	-0.00102908	-7.7369e-05	0.000968728	0.000145483	0.0011177	-0.00065977	0.000580965	0.00062622	0.000648416	0.00114097	0.000592071	0.000356104	0.000562549	0.000828014	0.000900672	0.000953624	0.00066663	0.000310101	0.0014267	-5.64895e-06	0.00115879	0.000805199	-0.000273709
2006-01-10-12:55:00	-0.000178481	-0.000471892	0.000122504	0.000162345	0.00167128	-0.00096098	-0.000443571	0.000342507	-0.000523923	7.64019e-05	-0.00139292	-0.00141871	-0.000309111	0.000215691	0.000386262	0.00108367	-0.000265286	-0.000989622	0.000540393	-0.000535255	-0.000553826	-0.000492207	0.000229049	-0.000204342	-0.000548883	-0.000920613	-0.000501012	0.00161573	-0.000517351
2006-01-10-13:00:00	-0.000987254	-0.000131201	-0.000329927	2.69547e-05	-0.000299484	-0.000289278	-0.00025748	0.000331063	-0.000222821	-0.000508018	-0.000390343	-0.00210885	-0.000327805	-0.000572465	-0.00145379	-0.000385205	-6.97647e-05	-0.000151624	0.000235827	-0.000650676	0.000186202	-0.000361534	0.000384551	1.59505e-06	-0.000353209	0.00107093	-0.000899089	-0.000784194	-0.00140829
2006-01-10-13:05:00	0.000484206	0.000510618	0.000103385	0.000112697	0.0012226	-0.000356981	-0.000367258	0.000252619	-0.000344492	-0.000855458	0.000476357	0.000345346	8.58707e-05	-0.00100583	-0.000529637	-0.000266673	-0.000243616	2.46485e-05	0.000521696	0.000155534	-0.00126113	-0.000293692	-0.000258649	-0.00100197	-0.000519721	0.0010528	0.000365992	0.000454676	6.58306e-05
2006-01-10-13:10:00	-0.00192373	-0.000357329	0.000972726	-0.000276801	-2.27412e-06	-0.000296804	0.000440782	-0.000185661	-0.00033098	-0.000393928	-0.000692873	0.00372406	-0.000123077	-0.000486397	0.00063663	0.000419488	-0.000162144	0.000177066	0.000935356	-0.000331987	-0.00150266	-0.000135412	-0.000170362	-0.000496604	-0.000368709	0.000987613	-0.00011807	-4.50614e-06	0.000327492
2006-01-10-13:15:00	2.77598e-05	0.00050992	0.000799577	0.000152696	0.000884458	-0.000264675	-0.000253255	-0.00107983	0.000227529	0.00089004	0.00171217	0.00118413	0.00101154	0.00267463	0.000790635	0.00109939	0.000499757	0.000257943	0.000762154	0.000123142	0.000876451	-0.000156973	-0.000164902	-0.000408518	-1.58319e-05	-6.26721e-05	-0.000593403	-0.000547961	1.56144e-05
2006-01-10-13:20:00	0.00211666	0.000828514	0.000103716	0.00167943	-1.67028e-05	-0.000759787	0.000290255	-5.69634e-05	-0.000563273	-4.99323e-05	-0.00145168	0.000158098	-0.000320408	-0.0014579	9.19971e-05	-0.000219717	-0.000793032	0.000125888	0.000658207	0.00027715	-0.000188383	0.000977907	-0.00166647	4.74064e-05	0.00119362	3.8284e-05	0.00028108	0.000550488	-7.64359e-05
2006-01-10-13:25:00	0.00139414	0.000740455	-0.000878945	-0.00109867	-0.000686684	0.000900286	0.000377189	0.000945572	-0.00129004	-0.000571987	0.00114712	-0.000209191	0.000561784	0.000679775	-0.000704724	-0.000109355	-0.00077311	-0.000477868	-0.000588396	-0.000178355	-0.000908873	-0.000850375	-0.00129804	0.000318917	-0.00107236	0.000403437	-9.07711e-05	0.000866197	-0.000261808
2006-01-10-13:30:00	-0.00215127	-0.000561475	0.0018926	-0.000302738	0.000630727	-0.000411748	-0.000664835	-0.000302183	-5.388e-05	0.00037236	0.00031422	-0.000383807	0.00102871	-0.000679088	-0.000154997	-6.27291e-05	-0.000655764	-0.0006674	-0.000581957	0.000775757	-0.000327589	-0.000592565	0.000702531	-5.12546e-05	-0.000212895	0.00028989	-0.00158872	0.000320842	-0.000585048
2006-01-10-13:35:00	-0.000220456	0.000394013	-0.00264716	-0.000124391	-0.000481391	-0.000907094	-0.00132343	-0.00110756	-5.83902e-05	-0.00128236	-0.000646544	3.26119e-05	0.00022501	-0.000999714	-0.000305943	-1.77276e-05	0.000709415	-0.000746339	0.000422808	-0.000904477	9.95297e-05	-0.000790987	-0.00119736	-0.000530115	-0.00194553	-0.000680832	-0.000289995	-0.00200919	0.000185341
2006-01-10-13:40:00	0.000641329	0.000226077	0.000370618	-0.000652222	0.000612203	-0.000460392	0.000358085	0.000372076	0.000871823	0.000453577	0.000856221	-0.00136568	0.000127021	-0.00100767	0.00046933	-0.000216592	-6.42277e-05	-0.000780425	0.000558652	-0.000386156	-0.000456396	-0.000274715	4.93206e-05	0.000791625	-0.000135853	9.64002e-05	0.000241177	4.06027e-06	0.000392848
2006-01-10-13:45:00	0.000852948	0.000191518	0.0008908	0.000858785	-4.5448e-05	0.000635029	0.000212609	0.000625095	9.62677e-05	0.000821553	-0.000908505	0.000653277	0.000268351	-0.000258082	0.00015293	-0.000187135	-3.42589e-05	-0.000350964	-0.00148808	4.53137e-05	0.000405634	-0.000328188	-0.000466407	0.00104089	-0.000497379	0.000254515	0.000372772	-0.000800221	0.000973093
2006-01-10-13:50:00	0.000818451	-0.000111127	-0.00126629	0.000513441	0.000149704	0.000385167	0.00052474	-0.000488013	-0.000285315	-0.000216933	-0.000159729	0.000123367	-0.000228691	-0.00340104	0.000161926	0.000238971	0.00137199	0.000607244	0.000621212	-0.000299876	0.000227551	0.000664694	-0.00142262	-0.000488286	0.000339865	0.000196515	-6.97748e-05	0.000706456	0.000152389
2006-01-10-13:55:00	0.00114714	-0.000308008	0.000669751	2.6458e-05	0.000353219	0.000141756	0.000146514	-0.000539522	9.42408e-05	-0.000475236	-0.000561208	-0.000632709	-0.000755568	-0.00172307	-0.000547833	-0.00133561	0.00128862	-0.000204139	-0.000709635	-0.000608249	-0.000322329	0.000201257	-0.00079124	-0.000349798	-0.00022789	-0.00132388	-0.000691243	-0.00077875	-0.000705006
2006-01-10-14:00:00	-0.00239057	8.71662e-05	0.000639323	0.000412312	0.000381707	-0.00149318	-0.00030993	0.000698711	0.000763316	0.000639087	0.000379796	-0.000694705	0.000597202	-0.000146307	0.00107376	0.000850053	0.00066244	0.000468776	0.000384068	-0.0001377	-0.00031936	2.75083e-05	7.34983e-05	9.74447e-05	0.000433452	0.0002821	-0.000290061	0.000157934	0.000128565
2006-01-10-14:05:00	-0.000776528	0.000252916	-0.000121497	0.00030664	-0.000104263	-0.000912232	0.000638474	-0.000138562	0.000453892	0.000656183	-0.00126818	-0.00082366	-0.000122059	-9.40547e-05	-0.000145901	-0.0001185	-0.00152887	-0.00010677	0.00158774	0.000579304	0.000627005	-0.000518996	0.000569206	-0.00117164	0.00102534	-0.000715999	0.000657751	-4.08435e-05	0.000548979
2006-01-10-14:10:00	-0.000949442	-0.000427369	0.000940127	-0.000135528	8.99399e-05	0.000894417	-0.000277153	0.000300038	0.00109994	-9.19764e-05	-0.000309022	0.000331855	0.000706792	0.00148556	0.000398098	0.00118231	0.000371493	-0.000301992	0.00070154	0.000131729	0.000399953	0.00182584	0.00200535	0.000735892	0.000671527	-0.000739585	0.000138696	0.000401377	-0.000123319
2006-01-10-14:15:00	0.000780657	-0.000783192	-3.28555e-05	6.59365e-05	-0.000803067	-0.000622659	-0.000421361	-0.00029471	-0.000488237	0.000266465	-0.000833378	-0.0018879	-0.000317976	0.000947842	-7.32341e-05	-6.81368e-06	0.000186959	0.000845307	-0.000873379	-0.000215912	-6.44796e-05	-0.0004646	-4.73096e-05	0.000801222	-0.000143828	-5.72925e-05	0.000763002	-0.000340662	-0.000379026
2006-01-10-14:20:00	-0.000680918	6.17425e-05	-0.000554714	0.000288671	-0.00028146	-0.000483687	-0.000295923	0.000758482	-0.00010498	-0.000156758	0.000601644	-0.000531554	0.0005879	-0.000214676	6.17986e-05	0.00067881	-1.48738e-05	0.00134449	0.000302877	0.00103338	-8.4913e-05	0.00117615	-0.000631996	-0.000812289	-0.000406647	0.000660333	-0.00013327	0.000891306	0.000172768
2006-01-10-14:25:00	-0.000713563	9.62526e-05	-0.000469382	-0.000253427	-0.000449752	-0.00074851	-0.00067102	-0.000939269	-0.000325467	-0.000854338	-0.0011297	0.00098688	-0.000304939	0.000259978	0.000318939	-0.00112944	-0.000375812	-0.00035202	-8.1333e-05	-0.00112177	0.000948142	-0.00115929	-0.00089997	0.000148699	-0.00101011	-0.000976875	-0.00021534	-0.001029	-0.00051072
2006-01-10-14:30:00	0.00130248	-0.000332914	0.000308138	0.000526141	-0.000837155	-0.00112502	0.000405948	-0.000589521	0.000598597	0.000627436	-0.00122838	-0.000480564	0.00027334	0.000257154	0.000786054	0.0010702	0.00139438	0.000602718	0.000117291	-0.000331426	0.00103984	0.00133356	0.00118418	0.000458465	0.000369896	-0.000591432	0.000811206	0.000338681	0.000622865
2006-01-10-14:35:00	0.00141678	0.000225957	0.00104681	0.00022282	0.000109422	-0.00115026	0.00189727	-0.000204585	5.47536e-06	4.48788e-05	0.000227439	-0.000354874	-0.000541796	-0.00209587	-0.000512195	0.000380405	0.000111932	-0.000997933	-0.00125881	-0.000558602	-9.49597e-06	-0.000562923	-0.001055	-0.000195933	0.00074151	0.000638333	0.000228409	-0.000849568	0.00150995
2006-01-10-14:40:00	-5.36444e-06	0.0001583	0.000596083	8.00156e-05	0.000390177	0.00107535	-0.000729558	0.000310624	0.000571887	0.000781377	0.0003076	4.28208e-05	0.000472846	-0.000825931	-2.49661e-05	0.000316179	0.000924649	0.000629685	0.00112281	0.000367837	0.000431823	0.00109437	-0.000659305	0.00122954	0.000842286	-0.000748479	0.000490015	0.00118398	-0.000695158
2006-01-10-14:45:00	-0.000296101	-0.000457548	-0.00032188	-0.000682553	-0.000147353	-0.000672359	-0.000872859	0.000186074	-0.000774472	0.000127121	0.000677607	0.000328929	-0.000417519	-0.000484282	-0.000327846	-0.000218521	-0.000122256	-0.000329814	0.00057704	-0.000651563	-0.00117575	-1.89995e-05	-0.00197201	-0.000192376	-0.000393963	-0.000117849	0.000195662	0.000804233	-1.59893e-07
2006-01-10-14:50:00	-0.000303033	-0.000723113	-0.000811852	-0.000132928	0.000539861	0.00170149	-0.000809536	0.000171819	-0.000716588	-9.17743e-05	-0.00107424	0.00126814	-0.000247714	0.000842736	0.000467008	-0.000665839	-0.00101028	-1.1904e-06	-1.38331e-05	-0.000169467	-0.00088664	-0.000116527	-0.000785865	-0.00027006	0.000440887	0.000310865	0.000300477	-0.000696824	-0.00121669
2006-01-10-14:55:00	0.000183016	0.000634078	0.00200577	0.00049543	0.00167061	0.000877923	-0.00201698	-0.000151258	0.000581174	0.0014107	0.0016023	0.00183922	0.000432087	0.00158353	-0.000282037	0.00022907	0.000831246	0.000399416	0.00167621	0.000491239	0.00103943	0.000985756	-0.000591481	0.000321155	0.000628453	0.000777674	0.00103555	0.00164616	-0.00166831
2006-01-10-15:00:00	0.00104285	-0.000430854	-0.000482581	-0.000560182	-0.00105079	-0.000112903	-0.0010312	-0.00113625	0.000150771	0.000595022	-9.08517e-05	-0.000331611	0.000511039	-0.000743627	-0.000540081	-0.000529336	0.0010072	-0.000197183	9.08853e-06	0.000372319	5.96389e-05	0.000740748	-0.000305771	-0.000123791	0.000158644	-0.000455338	0.000181003	-0.000248397	-0.000768561
2006-01-10-15:05:00	-0.000688154	0.000113597	-0.000261208	-8.22211e-05	0.000889999	0.00198572	0.00104301	0.00135337	-0.000202234	-0.000248222	0.000377421	0.000239822	0.000463101	0.000951668	0.000512624	0.000132264	0.000398032	3.92796e-05	-0.000454937	0.000511223	0.0006566	-0.000782854	0.00122609	0.000402517	0.000964973	0.000378018	-0.000221923	5.73779e-05	0.000350548
2006-01-10-15:10:00	-0.000686103	0.000128139	-5.57902e-05	2.35693e-05	-0.000520488	0.000251892	0.000428615	-0.000353173	0.000274764	9.47252e-06	0.000342695	0.000467233	-0.000154253	-0.0012251	-0.000520291	0.00113379	-3.98373e-05	-0.000177813	-0.00139254	-0.000561632	-0.000158122	0.000307036	-0.0002908	1.74617e-05	6.8382e-05	0.000183988	0.000187161	0.0003175	-6.82489e-05
2006-01-10-15:15:00	0.000951562	-0.000129832	0.000236406	-0.000137623	0.000679847	-0.000299691	-0.00027121	-0.000445549	-0.000251369	-0.000759937	-0.000449611	0.000897097	-0.0004905	0.000861208	-4.12609e-05	-0.000844319	-0.00024318	-0.000565618	-0.000574243	-0.000122541	-0.000894802	0.000217471	-0.000964916	-0.000301817	0.000526391	-0.000237238	-0.000465261	-0.000204825	-0.000889117
2006-01-10-15:20:00	-0.000588375	-0.000196103	-0.000706074	-0.000300346	0.000778489	-0.000955389	0.00120172	0.000255767	-7.44279e-05	0.000276053	0.000655155	-0.000269605	-7.95679e-06	0.000403741	0.000369987	-0.000441358	-0.00266725	-0.000151996	-0.00030666	-4.79551e-06	-0.000838367	0.0015341	-1.51852e-06	-8.85202e-05	-0.000472874	0.000314618	-0.000794052	4.70482e-05	0.00107553
2006-01-10-15:25:00	0.00236577	0.0010254	-0.000404926	-0.000443288	0.000526292	-0.000915483	-0.000275338	5.63788e-05	-0.00020836	2.62824e-05	-0.000724464	0.000951378	-0.000154636	0.00107766	-0.000785533	0.000372436	-0.00166659	0.000389081	-0.00068641	0.000481118	0.000259149	-2.83476e-06	0.000192928	1.2877e-05	-0.000204643	0.000661329	-0.000675572	-0.000903999	0.000185005
2006-01-10-15:30:00	0.00331153	0.000591967	0.000142578	-9.75339e-05	0.000507164	0.000263705	0.000319589	-0.000789307	0.000551314	0.000577382	0.00101247	0.000974315	0.00201038	0.00092849	0.00100569	0.000405757	-8.50198e-06	0.000720572	0.000524749	0.00111939	-0.000509078	0.00182321	0.000416769	-0.000226235	0.000760875	0.000294715	0.000217518	-9.22825e-05	0.000232712
2006-01-10-15:35:00	-0.00143838	-0.000687514	-0.000116127	-0.000343479	-0.000141583	0.000878238	-0.000179024	0.000275186	0.000605177	-0.00127202	-0.00184422	0.000203371	2.02236e-05	0.000412192	-0.000402065	1.36782e-05	0.000370268	8.07904e-05	-0.000380287	-0.00105539	0.00323193	0.000920575	-7.52998e-05	0.000347508	0.000295455	-0.00129112	0.000368156	-0.00209734	0.00020556
2006-01-10-15:40:00	0.00250692	5.82864e-05	-0.000767585	-0.000177867	-5.34718e-05	0.000335441	1.04732e-05	0.00200681	-0.00092062	-0.000988176	-0.00163087	0.0012328	-0.00136137	0.000794177	0.000427868	-0.000365291	-0.000614339	-0.000512131	-0.000520312	1.93597e-05	-0.00164609	0.000324626	-0.000443188	-0.000512886	-0.000579507	0.000268434	-0.000614078	-0.000432005	-0.000753968
2006-01-10-15:45:00	0.0073424	-6.78859e-05	0.000339845	0.000244404	0.000852721	-0.000518358	0.000341271	0.000580632	-0.000260832	0.000891818	-1.08437e-05	-0.000106336	0.00107939	-0.000636798	5.43464e-05	0.000649939	-0.000226732	0.00141167	0.000446889	0.000969304	0.00124452	-0.000325758	0.0011178	0.000780083	0.000584021	0.000251385	0.000192282	0.00109886	-0.000366919
2006-01-10-15:50:00	-0.00367129	0.000696323	-0.000659663	9.30767e-05	-0.00250004	0.000677692	-0.00117723	-0.00154943	0.000531485	-0.000426339	0.0016818	-0.00041847	0.00147361	-0.00108339	-0.00168501	0.00106176	-0.000657936	-0.000732168	-0.00081284	-8.9915e-05	-0.00164074	-0.000789886	-0.000922668	-0.00157118	-0.000955675	-0.000771383	-1.28082e-05	-0.000834608	-0.000457553
2006-01-10-15:55:00	-0.00417478	-0.000413829	4.91927e-05	0.000507221	0.000935669	-0.00012351	-0.000352778	0.000801302	-0.00146958	-0.000154034	0.000541223	0.000877191	-0.000295962	0.000590997	0.000146041	0.000437879	2.18842e-05	-0.00146757	-0.000994956	7.73241e-05	6.60056e-05	0.000692903	7.94037e-05	0.000274971	-0.00207555	-0.000564396	-0.00162109	0.000663371	-0.000612454
2006-01-10-16:00:00	-0.00427568	5.75163e-05	-0.000211398	-0.000554759	-0.000111332	0.00203509	0.00142019	-0.000148465	0.000887064	4.50241e-05	-0.00044657	-0.00150386	-0.000274201	-0.000186039	6.77088e-05	0.000236404	-0.000541111	0.000314244	0.000239605	-0.000565156	0.000793162	-0.000821128	0.00131018	0.000191847	0.000778115	0.000415932	-2.03709e-05	-0.000270276	0.00121959
2006-01-11-10:00:00	-0.00713105	-0.00323259	0.00290034	-0.0061385	-0.00621303	0.00646845	-0.000960781	-0.0281442	0.0083369	0.00138614	0.00666135	0.00459347	0.00654086	-0.00355425	-0.0010933	0.000675247	0.00401922	0.00355313	0.00328617	0.000908127	0.00616565	0.00213434	0.00974226	-0.000217822	-0.000832571	-0.0100384	0.00567602	0.00740453	-0.00180175
2006-01-11-10:05:00	-0.000569247	3.08861e-05	0.00416664	0.000648006	0.00145579	0.00189676	8.22492e-05	0.000270309	0.000143228	-0.00181278	0.000210186	-0.00251825	-0.00187952	0.000213899	-0.00132619	0.000653992	0.00046355	0.000751733	0.000530408	-5.04306e-05	0.000253935	0.000751904	-0.00138165	0.000684664	0.00112807	-0.000336904	-0.00108525	-0.000602431	0.00098472
2006-01-11-10:10:00	0.00257229	-0.00131106	-0.00151217	-0.000517618	-0.00183241	0.000809876	-0.000838071	0.00141675	-0.000130517	0.000536081	-0.000368734	0.000365401	0.000769962	-0.000163309	-0.00195074	0.000667718	6.18196e-05	-0.00115707	-0.000435241	0.000474449	-0.000380445	0.000802088	5.70621e-05	-0.000886855	0.00136857	-0.000371192	0.00119436	-0.00101094	-0.000825626
2006-01-11-10:15:00	-0.00152254	-0.000116729	0.00183905	0.00207023	0.00188645	0.00122898	-0.000721359	0.000219824	0.000662	0.000395151	-0.000112729	0.000291558	0.000104937	0.00191154	-0.00167535	0.000161878	0.000567215	-0.00150687	0.000452027	-0.00240524	6.90983e-06	8.13251e-05	-0.00163859	0.00226347	0.000598896	-0.000612035	-0.000370705	-0.000304091	0.000407898
2006-01-11-10:20:00	0.00329132	-0.000644781	0.000222331	0.00108077	0.00245806	7.20287e-05	-0.000883965	0.000519794	-0.00066848	-0.000546636	0.000519544	0.00263062	-0.000299245	0.000603503	1.74595e-05	0.000480474	0.00164045	0.000925506	-0.000934293	0.000182529	-0.000783345	0.000627571	0.000860737	-0.0013018	-0.00120652	-0.00213784	-0.000461452	0.00112432	-0.0012734
2006-01-11-10:25:00	-0.00130656	-0.00190942	-0.000604526	-0.00177312	-0.00106723	0.000350757	-0.000694357	-0.00377978	6.71717e-05	0.000684676	7.52234e-05	-0.000168415	-0.00107932	0.000388473	-0.000761371	-0.00110124	0.00188173	-0.00146564	0.000329155	0.000984716	-0.000496117	0.000766245	-0.000816842	-0.000421568	-0.0011938	-0.000899293	-0.000673193	0.000341284	0.000172195
2006-01-11-10:30:00	0.0018619	0.000227956	-0.00267731	-0.00174914	0.00219644	-0.000121165	0.00100352	0.00414822	0.00161872	0.000202334	0.00277857	0.000181449	0.00029268	-0.00209851	0.000833969	-0.000203859	0.00304426	-8.70302e-05	0.000198519	-0.000289341	0.000139582	0.0011481	0.000315404	0.000160399	0.000286601	-0.000236467	0.000357077	0.00197417	-3.33223e-05
2006-01-11-10:35:00	0.00121469	0.00184025	-5.85707e-05	0.00228109	-0.000145776	0.00161597	-0.00449785	-0.00167442	0.00337345	0.000151369	-0.000145789	0.00057704	0.00154267	0.00460091	0.00222193	0.000678934	0.00201767	0.000859737	0.000179503	0.000937893	0.00121987	0.000676454	0.00226404	0.000543196	0.00163392	0.00067423	0.00214435	0.00385042	-0.00430098
2006-01-11-10:40:00	-0.000878188	-0.000439389	-0.000570728	-0.000210102	0.000755206	0.00138835	0.00203061	-0.00177031	-0.000593755	1.79041e-06	-0.000589322	-0.0013055	-0.000424452	0.00084315	-0.000959593	-0.00139958	-0.00430084	-0.00149818	-0.00109258	-0.00127536	-0.000819122	-0.000525471	-0.000831354	-0.00127744	-0.000773337	-0.00071186	-0.00126099	-0.00162424	0.000538243
2006-01-11-10:45:00	-0.000592108	-0.000158724	0.00057649	-0.000520075	0.000149582	-0.000387378	0.00194568	0.000337184	0.00144096	-0.00118067	-0.000527729	-0.000105125	-0.00047917	-0.00155104	0.000406197	-0.00105353	-0.000784692	-0.000644679	0.000196489	-0.00096623	-0.000477865	-0.00101968	0.000313974	0.000620314	-0.0005231	0.00213132	-0.000179714	0.000267683	0.00102208
2006-01-11-10:50:00	0.00070288	1.19874e-05	7.56183e-05	1.79989e-05	-0.000687493	0.000395475	-0.00119257	-0.000790161	0.00236304	0.000252247	0.000882543	-0.00124067	0.000412567	-0.00233456	-0.000126635	0.000375504	-0.00120822	-0.00021232	0.000224838	0.00060995	0.000729128	-0.00168407	0.000903178	9.64561e-05	0.000504024	-0.00100062	-0.000251217	-0.000911171	-0.0010419
2006-01-11-10:55:00	-0.0012797	-7.78306e-05	-0.000371555	0.000863803	0.000625883	0.00101873	0.00177961	0.00209765	-0.00111352	-0.000299491	-0.00179594	-0.000789283	0.000292318	-0.00182102	-0.000638882	0.000833928	0.000443678	0.00109726	0.00133553	-0.000291103	0.000996528	0.000630239	0.00145649	-0.000445461	0.000606495	0.00053301	-0.000489314	-0.00228113	0.000747674
2006-01-11-11:00:00	0.00187167	-0.000624259	-0.000305948	0.000106153	-0.00194194	-0.000736671	0.00148585	-0.0005915	-0.000733306	0.000691641	0.00104342	-0.00129715	0.00108342	0.000704612	0.000352115	0.000602912	0.00289062	-0.000528802	0.0023365	-0.00027916	-0.0016901	8.02766e-05	-0.000620453	-0.000245636	-0.0003541	-0.000451829	0.000168373	0.000190013	0.00279785
2006-01-11-11:05:00	-2.01897e-05	0.000482197	0.000253865	-0.000275772	-4.02907e-05	0.000437797	9.07336e-05	0.000387291	-0.000503378	-0.000614825	0.000538039	0.001548	-0.000852866	-0.000340116	-0.000771563	0.00067416	0.00223702	-0.000289152	0.0013483	-0.000408446	0.00127766	0.000839636	-0.000799861	0.000417958	0.00147007	0.0004535	9.68126e-05	0.0013615	0.00119667
2006-01-11-11:10:00	-0.000397401	-0.00107955	-6.29387e-05	-0.000815454	-0.00054866	0.000627472	0.00121736	-0.00189235	-0.00160092	-0.000841052	0.000415227	0.000154935	-0.000783921	-0.00112566	-0.00109002	-0.000226242	-0.00164457	-0.00114749	-0.000871672	-0.00155853	-0.000607061	0.000590081	-0.00090352	-0.00150608	-0.00135449	-0.00158139	-0.000818989	-0.00201471	-8.57792e-06
2006-01-11-11:15:00	-0.000337183	0.000333509	0.000840328	1.16616e-05	-0.00148427	0.00221201	-4.45001e-05	0.000523831	0.00148444	0.000390919	0.000687297	-0.00125873	-0.000144356	-0.000641684	-0.00112752	0.000199143	-0.00116569	-0.00040406	0.000497096	8.94985e-05	0.000412427	-0.000313279	0.000296061	-0.000222887	0.000470125	0.000748416	0.000101316	0.00039277	0.000800528
2006-01-11-11:20:00	0.000408774	0.000227088	0.000906011	-0.00189344	0.000475841	0.00115368	-0.000707457	0.00038988	0.000205193	-0.000690608	0.000237269	0.0015141	-0.000694435	-0.000585244	-0.00230731	-0.00108885	-0.00168574	-0.000687628	-0.000186096	0.000657551	-0.000430014	0.000995084	-2.66765e-05	4.5679e-05	-0.000106048	-0.000220705	-0.00152637	-0.000849964	-0.000145248
2006-01-11-11:25:00	-0.000905123	0.000729177	-0.000120321	-6.0044e-05	0.000157064	-0.00127659	0.0012685	-0.000797254	0.000734391	-0.000201088	-0.000964634	-8.89946e-05	0.00110616	-0.000175776	0.000460125	-0.000450184	-0.00137652	-0.00110592	-0.000249291	0.000340872	-0.000579343	0.0017696	0.00120679	0.0010535	4.49603e-05	-0.000613559	-0.000209568	-0.000119957	0.000152153
2006-01-11-11:30:00	-0.000211526	0.000764964	0.000338561	0.000409405	0.000590567	-0.000325964	-0.000181024	-0.00118888	-0.000419876	0.000140389	0.00169875	0.00112683	0.000642933	0.000203364	0.000535309	-0.000371537	-0.00087862	0.000233681	7.80465e-05	8.96158e-06	-9.58393e-05	-0.00044841	0.000799693	0.000300431	0.000304916	-0.000816674	0.000705884	-0.000753209	-0.00105242
2006-01-11-11:35:00	0.00128358	-0.000500793	-0.000539115	-0.000325652	-0.00118739	0.000855737	0.00266748	-0.00347418	-0.000259339	0.000440144	0.00117493	-9.87315e-05	0.000141168	0.000846617	-0.000827215	-5.08712e-05	-0.000283397	-0.00084088	-0.000585158	0.000101777	-0.000183461	0.00127115	-0.000940954	-7.20168e-05	-0.000773432	-0.000417728	0.00076885	-0.000717137	0.00126134
2006-01-11-11:40:00	-0.000208783	-0.000509469	0.00034227	0.000154479	-0.000261572	-0.00447466	0.00126546	-0.00061786	-0.00153999	0.000797905	-0.000266343	-0.00143719	-0.000365344	0.000514135	8.08235e-05	-0.000962114	-0.00188542	-0.000828081	-0.00105048	-0.000307939	-0.00149233	-0.00221285	0.000116686	-0.00103976	0.000205218	-0.000480545	-0.00118905	-0.000176744	0.000999845
2006-01-11-11:45:00	-0.000267675	0.000102766	-0.000543576	-0.000522718	0.00236365	-0.00103408	0.00104472	0.00029836	0.000404261	-2.21568e-05	-0.00125214	-6.25649e-05	-0.00214705	-0.000920817	-2.55898e-05	-1.22252e-05	0.00115366	0.000625131	0.000701057	-0.00103155	-0.000262444	-0.000239196	0.00161758	0.000239531	0.000942256	0.000182793	0.000986031	-0.000556495	0.00122964
2006-01-11-11:50:00	-0.000307391	-0.000193681	-0.000790019	0.000381289	-0.000525402	0.000421818	-0.00255904	-0.00159466	0.00119914	-0.000241498	-0.000508585	-0.000302279	9.88789e-05	-2.43297e-05	-0.0021961	0.000443682	0.000913532	-4.66618e-05	6.07165e-05	-0.000778323	0.00103052	0.00179662	-0.00211946	-2.12425e-05	-9.48424e-05	-0.000267512	-0.00103512	-0.000197907	-0.00109906
2006-01-11-11:55:00	0.000491327	0.000829364	0.000767348	0.000363389	0.00127405	-0.0011409	0.0011058	0.00119228	0.00174518	4.06363e-05	0.00110132	0.000525408	0.000702088	0.000414113	-6.02204e-05	0.000364108	0.00128768	0.000924729	0.00140188	0.000666447	0.00191604	-0.00114192	0.00083091	7.38592e-05	0.000914536	-0.00281296	1.09243e-05	0.000737017	-6.63496e-05
2006-01-11-12:00:00	9.42317e-05	0.000616406	0.000782234	6.86096e-05	0.00129303	0.000872	-0.000191179	-0.00207051	0.000756495	-0.000602752	0.000874526	0.000451414	0.000582457	-0.00173819	-0.000725445	0.000289098	-0.000374558	0.000249398	0.00114919	0.000410451	-0.000706005	0.00108917	0.000112112	-0.000187724	-0.000489806	-0.000474551	0.000450261	0.000639917	-0.000291821
2006-01-11-12:05:00	-0.000313572	0.00072256	0.000731852	-1.53244e-05	0.000355908	0.000165965	-0.000351869	0.000318126	-0.000223745	0.000273312	0.00206559	0.000167687	-0.00119466	0.000631917	0.000139511	-0.000132854	-0.00212539	-2.66725e-05	-0.000321327	-4.50744e-06	-0.000282843	-7.55596e-05	0.000923043	0.000325632	0.00105412	0.000764792	0.000171528	-0.000455878	-0.000337094
2006-01-11-12:10:00	-0.00228567	-0.000581283	-0.000751833	-0.00134098	-0.00122072	-0.00015224	0.00048874	0.000557411	-0.0013543	-0.0002913	-0.00128282	0.000200658	-0.000901118	-0.001015	0.000213683	-0.000292487	-0.000359989	-3.14856e-05	0.000810202	-0.00117997	0.000185912	-0.00163391	-0.000863781	-0.000284717	-0.000522413	-0.000442164	-0.00147866	-0.000318056	0.00102792
2006-01-11-12:15:00	2.39613e-05	0.000397073	-2.76599e-06	-0.000621566	0.000685591	-0.00123725	0.00139192	0.00206464	-0.000145996	-0.000118394	0.000590814	0.000433717	0.00108085	-0.000197097	-0.000608374	4.99464e-05	-3.33067e-16	-0.000750323	0.00118994	0.0008378	0.00072003	-0.000556428	0.000816492	-0.000582647	-0.000224366	-0.00125018	-0.000449084	-0.000452283	0.000432866
2006-01-11-12:20:00	0.000613257	0.000317872	0.000494292	-0.000662216	0.000806979	0.00191903	-0.000895584	-0.000231901	0.00117591	0.000219594	-0.00108766	0.000230443	0.000773645	0.000198402	6.38913e-05	0.000506333	-0.000283486	0.000247014	0.00183803	-0.000496651	-0.000242276	-0.000525813	0.000113788	3.34641e-05	-0.000378527	0.00140165	-0.000235985	0.000391803	0.000232518
2006-01-11-12:25:00	-0.00172363	-0.000945679	-0.000945069	6.96691e-05	0.00204532	0.000998669	0.00067338	-7.65457e-05	-0.00138271	-0.000365524	0.000260755	0.000481554	-0.000431163	-0.000161129	-0.00119688	-0.00112566	-0.000697309	0.000312431	-0.00139192	-0.000250039	-0.000974007	0.000721889	-0.000298396	-0.000104581	-9.30508e-05	0.00178293	-0.000725668	-0.0006058	0.00140905
2006-01-11-12:30:00	-4.69592e-05	-8.79796e-05	2.43965e-05	0.00072108	0.000728232	0.00050166	-0.00102843	-0.000439836	0.000823012	0.000609986	0.000844942	-0.000550842	-0.00038209	-0.000381406	0.000162942	0.00034038	0.00041594	0.0002004	0.00032639	-0.000159019	0.000174911	0.000966335	0.00182062	0.000351682	0.00114029	-0.000829053	-4.1257e-06	0.00050013	-4.39361e-05
2006-01-11-12:35:00	-0.000502664	-0.000568243	0.000553648	-0.000222757	-0.000373886	-0.00046408	-0.000669346	0.00121176	0.000656172	-3.03687e-05	4.96159e-05	-0.000370651	-0.000375449	-3.22811e-05	-8.39317e-05	0.000268675	0.00212518	0.00019713	-0.00157585	-0.000664744	-3.05171e-05	-0.000249962	-0.000187782	-0.000330938	0.00167994	0.0013012	-2.06257e-06	-0.000176147	-0.000420232
2006-01-11-12:40:00	0.000179943	-7.73068e-05	0.0002964	-0.000771363	0.000360851	-0.000343227	0.00286216	0.000775312	-0.00115316	-0.00044053	1.09225e-05	-0.000164711	-0.000239395	0.00021304	-0.00026165	-0.000239252	-0.000113993	-0.000492291	0.00104633	-0.000550631	-0.000682223	0.000325368	-0.00155707	0.000117828	0.00073529	-0.000995476	-0.000168275	0.000142951	0.00165388
2006-01-11-12:45:00	0.000204424	-7.44173e-05	0.00122243	-0.000388623	0.000712772	0.000593301	0.000561909	-0.000225864	-0.000613165	4.57387e-05	0.000258782	-2.02984e-05	0.00024319	0.000596318	0.0005925	0.000439088	-0.000203518	0.00117873	-0.00108129	0.000680929	0.000943285	-3.01458e-05	0.00261412	-0.000810162	0.0017453	-8.07334e-05	0.000486371	0.000423915	0.000589935
2006-01-11-12:50:00	-0.000578507	-0.0011217	0.000800092	0.000104661	-0.000191233	-0.000312727	-0.00024898	-0.000560169	-0.000649816	-0.000280084	0.00069669	0.000630083	-0.00133839	-0.000735287	-0.00108279	-0.00131029	-0.00116065	-0.000495461	-0.000770472	-0.00129984	-0.0008345	-0.00058168	-0.000319411	-0.00120762	-0.00124829	-0.000164457	0.000880112	-0.000997681	-0.000392509
2006-01-11-12:55:00	-0.000906008	-0.000245734	-0.000529678	-0.000673322	-0.000898591	0.000642639	0.000825204	0.000467462	-0.000650587	-0.000143995	-6.90061e-05	-0.00112176	-0.000291048	0.000161686	-0.00128776	-0.000407411	-0.000696556	-0.000491976	0.00131432	-0.000258798	-0.000610131	-0.00040398	-0.00266666	0.000259252	-0.00138131	-7.70529e-05	-0.00145462	-0.000621114	0.00119979
2006-01-11-13:00:00	0.000638106	0.000140574	0.000845876	0.00111295	0.00106638	-0.000136996	0.000756568	0.00067914	0.0022516	0.00061227	0.000989267	0.000561639	-7.5205e-05	-0.000898661	0.00115306	0.000874503	0.00170636	0.000786037	0.000529399	0.000350365	0.000569208	0.00207315	0.00159462	0.000980997	0.000412772	0.000625975	0.00138972	0.00040203	0.000922927
2006-01-11-13:05:00	0.00052045	0.00117269	0.000678083	0.000536182	-0.000738339	0.00110491	-0.00101588	0.00118079	0.00177748	0.000587968	-0.000388737	0.000856443	-0.00183614	0.000168635	-0.000235944	0.00065847	-0.000380683	0.000684382	6.31991e-05	0.00100463	0.000612519	3.13248e-05	-0.000125946	0.000720666	-0.00182104	0.000102853	0.00104898	-0.000680908	-0.000182165
2006-01-11-13:10:00	-5.01654e-05	-0.0005741	-0.00011036	-1.70102e-05	-0.00141229	-0.000173098	0.000543948	0.000482069	0.000525656	0.000722422	0.000431754	0.000714482	-0.0043664	0.00106853	0.000945869	0.000101283	7.07939e-05	0.00043207	6.36524e-05	0.000504343	0.000139699	-4.94761e-05	0.000940788	-6.11655e-05	-0.000366682	0.000610444	0.000240982	0.000161527	-0.00048199
2006-01-11-13:15:00	-9.13389e-05	-0.000334138	-0.000395122	-0.000110231	-0.00106925	-0.000781808	-0.00174517	0.000536414	-0.00179786	-0.000247878	-0.000683997	-0.000577577	-0.00225033	-0.000717032	-0.00170015	0.000401291	0.000619654	-0.000510423	0.000159406	-0.000120629	-0.000350297	-0.000327936	-0.000459312	-0.000477431	0.00108842	-0.000693455	-0.000421253	0.000189634	-0.00163194
2006-01-11-13:20:00	-0.000739243	0.00116111	-0.000773707	0.000139042	0.000637362	-0.000583454	0.00104445	-0.000975809	-0.00263592	0.000689034	0.00118676	0.000851894	0.000241962	-0.000262827	-0.000703229	-0.000940833	-0.000772127	-7.6328e-06	-0.000755032	-0.000965532	-0.000410449	0.000277587	-0.000942443	-0.00012684	0.000627531	2.65704e-05	0.000389519	0.000188129	0.000262008
2006-01-11-13:25:00	-0.000653608	-9.21678e-06	-0.000440682	0.000544012	-0.000157154	0.000890268	0.00144002	-0.000377899	-0.00129896	-0.000379809	0.00255052	-0.000866634	0.00066317	0.000151521	0.000624668	0.000229312	-0.000528965	-0.000241623	6.15236e-05	-0.00106287	0.000237686	-0.000108279	-0.000464026	-0.000702984	0.000994218	-0.00141251	0.000505587	-9.12211e-05	0.00203034
2006-01-11-13:30:00	-0.0015978	0.000173408	0.00038609	0.000618463	-0.00130001	0.00125694	-0.000664874	-0.000867172	0.000343538	0.00033854	-5.47229e-05	0.000679895	0.0010397	-0.000288881	0.00130722	0.000397799	0.000758784	0.000588162	0.000928907	0.000589581	0.000631086	0.000277241	0.000652819	0.000384058	0.000357748	-0.000313916	6.1515e-06	0.000735631	-0.00107761
2006-01-11-13:35:00	-0.00219638	0.000491997	0.000241987	0.00140719	0.000304464	-0.00108905	-0.000435716	-0.000473326	0.000171993	0.000319061	-0.00121575	0.000112772	0.000714931	-0.000176654	0.00184662	-0.000437442	0.000753281	-0.000142773	0.00063048	-0.000432603	5.22163e-05	6.49534e-05	0.000601952	-0.00046565	8.7531e-05	-0.000239588	0.00107189	0.00144572	-0.000697387
2006-01-11-13:40:00	-0.000174926	-0.00047325	0.000669224	-0.000589818	0.000267618	-0.00028422	0.00052796	7.79065e-05	-0.000607128	-0.000813222	-0.000127929	1.35723e-06	0.00122552	-0.000404047	-0.000633698	0.000221228	-0.000746332	-0.000956989	-0.000598827	-0.000790503	-0.00115108	-0.000575261	-4.91774e-05	0.000212239	-0.000105976	0.000103319	-0.000750739	-0.000600588	0.000565449
2006-01-11-13:45:00	0.000482323	-0.000290572	-7.91619e-05	-0.000595524	-0.00133675	0.00052726	-6.92531e-05	-0.00119466	-0.000519129	-0.000387013	-0.00175615	-0.000200549	0.000692201	0.000820036	-0.000448344	-0.000609116	-0.0009247	-0.000182763	-0.000964795	-0.00062158	-0.000439969	2.65463e-05	-0.000632129	-0.000500611	-0.000554055	-0.000465823	-0.000886902	-0.000215701	-0.000182977
2006-01-11-13:50:00	0.00085228	0.000100363	0.000634535	0.00138794	0.00105644	0.000825942	0.00206766	-0.00104338	0.00123832	0.000325177	0.00122657	7.56479e-05	0.000565271	-0.000703788	0.000531819	0.000284145	0.000817897	0.000933528	-0.000575632	0.000897228	0.000452814	0.000243132	0.00113882	0.000224813	1.43356e-08	0.00044859	0.000872365	0.00011016	0.000589717
2006-01-11-13:55:00	-7.06316e-05	0.000247884	0.000722058	-0.000223294	-0.000591604	-0.000459429	-0.000234305	-0.00217807	0.000522302	9.38392e-06	-0.000686211	0.000436133	-0.000795633	0.000388251	-2.53244e-05	6.54075e-05	6.46596e-05	-0.000401892	0.000226181	-0.00111398	0.000288382	-0.000434181	-0.000321602	-0.000571616	-0.00134849	0.000107068	-0.000718266	-5.36389e-05	-9.05577e-05
2006-01-11-14:00:00	0.00017616	5.18926e-05	-0.000163627	1.60765e-05	0.00034261	0.000196225	0.000534987	-0.00125754	-0.000523256	-0.000163188	0.000768231	-0.000977442	-3.55441e-05	-0.000553722	-0.000511416	-5.02228e-05	-0.000551117	-0.000462724	0.000671407	0.000651624	-0.000453774	-0.00101098	-0.00104766	0.000420399	0.000380162	0.000426611	0.00101823	-0.000124988	0.000211924
2006-01-11-14:05:00	0.00103432	-0.000207839	0.00039905	0.000503244	-0.000277925	0.000104967	-0.000986656	0.001181	-0.000229858	0.000270375	0.000367686	-0.000159399	0.000547428	0.000131165	0.000886765	0.000282926	-0.000170592	4.96451e-05	-0.000396633	0.000660688	-0.000419505	0.000747309	-5.86391e-05	-0.0004701	-0.000234639	0.000249455	0.000475006	0.000266133	-0.00050546
2006-01-11-14:10:00	-0.000398044	-0.000172403	-0.000177936	-0.000680873	0.000503312	-0.000145903	0.000600511	0.000114762	-0.000143753	0.000737076	0.000260144	-0.000802294	0.000605065	0.00148747	0.0010186	0.000236302	-0.000540568	0.000203936	0.000256981	-8.49288e-05	0.000218218	-6.50415e-05	-0.00183145	0.000537166	-0.000223967	0.00104487	-0.000553191	0.000168812	0.0013243
2006-01-11-14:15:00	0.000124347	-0.000795956	-0.00113296	-0.000324093	-0.00177508	0.00121822	-0.000553125	-0.000857148	-0.000760875	-5.60948e-06	-5.67555e-05	-0.000991432	3.48458e-05	0.0001825	0.000840042	-0.000340843	-0.000359428	-0.000344335	-0.00101221	-0.000696879	-0.000741248	-0.000257683	0.000647041	-4.22013e-05	0.000738828	0.000386718	0.000445259	-0.000835505	0.000225407
2006-01-11-14:20:00	-4.57946e-05	0.000658269	0.000281747	6.45437e-05	0.000600391	0.000236478	-0.00106329	-7.37324e-05	0.000525702	-0.000345688	-0.00050632	0.000156936	-0.000247962	0.000453224	0.000504893	-0.000379855	0.00053026	-0.000331074	0.000335618	0.000757557	0.000112709	0.000166147	0.000335972	0.000251919	-0.000199434	0.000801646	-0.0008692	0.000491942	-0.00170416
2006-01-11-14:25:00	-0.00112224	-0.00094391	-0.000562423	-0.000155195	-0.000723096	-9.27517e-05	0.00126708	-0.000456277	-0.000423138	-1.04942e-05	0.000463953	-0.000447931	-6.69013e-05	0.00022188	-0.000167225	-0.000422267	-0.000811188	-0.000723153	-0.000128839	0.000262357	-0.000361294	0.000426139	0.000375292	-9.93702e-05	-0.00168582	8.13284e-05	-0.000413279	-0.000164289	0.00197819
2006-01-11-14:30:00	-0.000482036	7.84676e-05	0.000367074	0.00109163	0.000186481	0.000160845	-0.00171616	0.000510825	2.19465e-05	0.0003287	-0.000266727	0.000572	0.000445359	-0.000372539	0.000170214	0.000586536	0.000589334	-0.000288252	-0.000174617	0.000265811	-0.000768839	0.00131498	0.000683879	0.000275571	-0.000114531	0.000832024	0.000921182	-0.000237673	-0.0011453
2006-01-11-14:35:00	0.000384623	-9.21947e-05	0.00172027	-0.000184167	0.000372012	-9.7594e-05	0.000615671	2.963e-05	0.000154069	0.00138417	-0.000183043	-0.000258229	-0.000360672	-0.000564661	0.000437712	0.000698803	0.000209764	-0.000140587	-6.74863e-05	0.000791093	0.000521664	0.000427792	0.000755345	0.00045001	-7.13385e-05	0.00046049	0.000459553	0.00056525	0.000137674
2006-01-11-14:40:00	-0.000812487	-0.000772021	-4.47419e-05	-0.000393676	0.0014748	0.000704988	0.00028425	-0.00028529	-0.00145125	-0.00078941	0.00110625	0.000299799	-0.00111222	0.000915398	-0.000543851	-0.000906742	-0.00123625	-0.000836083	0.00051768	0.000242569	9.30089e-05	0.000231844	-0.00170107	-0.000218823	0.00023555	-0.000369814	-0.00112414	0.000200604	0.000680459
2006-01-11-14:45:00	-0.00240308	-9.31651e-05	0.00113937	-0.000116847	-0.00107157	-0.00234069	-0.000111048	0.000422142	0.000176789	0.0011252	0.000928184	-0.00061545	-0.00284087	0.0018452	0.00077282	-0.000449012	0.000445969	-0.000200891	-7.03733e-05	-0.000668676	-0.00013281	0.000459652	-0.000379468	0.00022835	0.00100463	-0.00086366	0.000865286	0.000817823	2.20464e-06
2006-01-11-14:50:00	-0.000567375	0.000150489	0.00138566	0.000308127	-7.70304e-05	-0.000732626	0.00125363	-0.000220904	8.95862e-06	0.000655253	0.000189915	0.000338189	-0.00111371	0.00267297	0.000266427	0.000109492	0.000589665	0.00133968	0.000610515	0.000338566	0.000946403	-0.000472849	-0.000812484	-0.00019459	0.000546887	-0.00083322	0.00156599	0.00173072	0.000568228
2006-01-11-14:55:00	-0.00146493	-0.00101596	-0.000763228	-0.000593439	-0.000348228	0.00107335	-1.01947e-05	-0.000355727	-0.00112885	0.000146695	0.000413541	-0.000810538	0.00047398	0.00189572	-0.000501341	-0.000420691	0.000210726	0.000990143	-5.08112e-05	-0.000173206	-0.00096355	7.015e-05	-0.000668181	-0.00135883	0.000591311	-0.000167386	7.7489e-05	-0.000639645	-0.000557849
2006-01-11-15:00:00	0.00112766	8.42648e-05	0.000351602	9.62798e-05	0.00101231	-0.000140005	-0.00176363	-0.000562609	0.00043426	-7.53006e-05	0.00098389	-3.05413e-06	-0.000102767	0.00162775	0.000568538	7.58513e-05	-0.000260842	0.000227779	-0.00049348	-0.000463871	-0.00051653	0.000267126	-8.67484e-05	0.00115588	-0.000321309	0.000992005	-4.62669e-05	0.00185525	-0.000702283
2006-01-11-15:05:00	-0.00139056	-5.48664e-05	-0.000831614	-0.000751431	8.74178e-05	-0.0018356	-0.000142161	-0.000428098	-0.000924	-0.000183108	0.000310236	0.000423771	-8.47223e-05	-0.000166459	-0.00128949	-0.000823413	-1.6773e-06	0.000319552	0.000678945	-0.0011556	-0.000541396	-0.000332995	-0.000994686	-0.000178788	-0.000246524	-0.000109747	8.11095e-05	6.12922e-05	-5.49014e-05
2006-01-11-15:10:00	0.000710836	0.000776183	0.00136847	0.000387489	0.000442007	0.000856798	-0.00046548	0.00051444	0.000759693	9.7954e-05	0.000611451	0.00147769	-0.000832197	-0.000407771	-0.000795934	0.00045614	0.00076505	-0.00011383	0.000880005	-1.34929e-05	-8.99203e-05	-0.000570445	-0.00111558	0.000148354	0.000732518	-0.000231926	0.000631423	0.000495056	0.000129061
2006-01-11-15:15:00	0.000932397	9.4134e-05	6.29373e-05	-0.000161069	-0.00135293	0.0024668	0.000395031	0.000675466	0.00024905	0.000476014	0.00519835	0.00211678	-0.000565207	-0.000242473	-0.00111384	-5.33583e-05	0.000551901	-0.000337438	-0.000138957	-0.000951486	6.09075e-05	0.00111412	-0.000333951	0.000654393	-0.000773041	-6.15686e-05	-0.000163503	0.000930119	-0.000530544
2006-01-11-15:20:00	-0.000529763	-0.00057638	0.000194908	-0.00101993	-0.00155433	0.000356808	0.00136264	0.00067652	-0.000290516	2.8827e-05	-0.00416088	0.00125178	-0.000845854	-0.000993694	-0.000179777	-0.00017421	0.000734193	-0.000315438	-0.000828171	0.000320313	-0.000130093	0.000330594	-6.82239e-05	0.000810059	-0.00066735	-0.000145234	0.000237382	0.000387369	0.0015749
2006-01-11-15:25:00	-0.000949914	-0.000146577	-0.000237517	-0.00062028	0.00180641	5.41483e-05	-0.000686584	0.00132917	6.69557e-05	-0.000165786	0.000993547	0.000723623	0.0013419	0.000944122	0.00107974	-0.000568452	-0.000814092	-0.000438372	-0.000137396	0.000644672	-0.00142615	-0.000721655	0.000687996	-0.000393836	-0.00042294	-6.86775e-05	0.00209661	0.000567968	-0.000468277
2006-01-11-15:30:00	-0.00134144	0.000248132	-0.000745652	0.000293579	-0.000585313	0.000849814	-0.000767974	-0.00144561	0.000356213	0.000311505	0.00202167	0.00128831	4.19446e-05	-0.00086467	-0.000282061	-5.587e-05	0.00113894	-6.77227e-05	-0.000491425	0.000346732	0.000292654	-0.000206074	0.00101767	0.000399204	-0.000298031	-0.000331325	0.00141783	0.000115172	-0.00106249
2006-01-11-15:35:00	0.000309849	-0.000109728	-0.000664874	0.000149007	0.000686902	0.00055131	-0.000470142	-0.000977739	-0.000352212	-0.000390345	0.00151894	0.000632449	-0.000114912	0.000501852	-7.33449e-05	-1.86448e-05	-5.74965e-05	0.000329179	-6.4507e-05	7.18936e-06	0.000740699	0.000908153	-0.00103828	0.000648038	-0.000894096	0.000103769	0.000574027	0.000590095	-9.59058e-05
2006-01-11-15:40:00	0.000439814	-0.000586671	0.000372334	0.000435665	0.000231572	0.000236355	0.00100836	0.000243786	-0.00102327	0.000949999	-0.000670658	0.0026296	0.0008534	-0.000276039	-0.000219341	-0.000339491	0.000170097	0.000588471	0.00141891	0.00061716	0.000508448	-0.000331986	-0.000249059	0.000216989	0.000953005	-0.000227333	0.000365325	-0.00141073	0.000325273
2006-01-11-15:45:00	0.000526296	-0.000826953	0.000297077	0.00167357	7.15618e-05	-0.000217367	0.00037437	0.000928644	-0.000618596	0.000731186	-0.00166869	6.88828e-05	0.000517119	0.000102921	-0.00013491	-0.000286191	-0.000269484	0.000119236	0.00185422	0.000380311	-0.00113987	-0.00169343	-0.00231643	-0.000528927	-0.000305032	0.00051896	-0.00121542	-0.000367315	-0.000225208
2006-01-11-15:50:00	0.000999183	0.000415615	0.000102473	0.00131382	-0.000212372	-0.000937791	-0.00109676	0.00188647	-0.000410156	0.000916704	-0.00174181	0.00258664	-0.000631261	-0.000804109	0.000638995	0.000204897	-0.000274661	0.000367793	-0.000140195	0.00115921	-0.000396146	-0.00280512	0.000344112	0.000817748	0.000492911	0.000393362	0.000463563	0.000510797	-0.00137702
2006-01-11-15:55:00	0.000243919	0.00036999	-4.86382e-05	0.000191707	-0.000251351	-0.000491004	-0.000137827	1.33202e-05	-0.00155769	-0.00231692	0.000602585	-0.000571465	0.00337688	-0.00102509	-0.000755756	4.01052e-05	0.000419689	-0.000256469	0.000141773	-0.000439064	0.000388477	0.00161829	0.00201429	8.99791e-05	0.000456607	-0.000737601	-0.000387445	-0.000451163	-0.00151112
2006-01-11-16:00:00	-0.000716588	0.00013871	-0.00144045	-0.000983507	-0.000445223	0.00132655	-0.000114088	-0.000695859	-0.000114153	-0.000386375	-5.82551e-05	-0.00280616	0.000522087	-0.00182288	0.00115879	-0.00030701	0.00159911	-4.77007e-05	0.00034021	2.77455e-05	0.000862295	0.0020663	0.00245339	0.000822394	0.000595479	-0.000779219	-0.000576376	0.00105578	0.00125114
2006-01-12-10:00:00	-0.0107649	-0.000675688	0.00442799	0.00242208	0.0135846	-0.00474709	0.00869767	-0.00270314	0.00738384	-0.00477749	0.000375302	-0.00729823	-0.0045765	0.00508939	-0.00440901	-0.00749245	0.0219175	-0.00347696	-0.00514109	-0.000816471	0.00332451	-0.00470378	8.99456e-05	3.8275e-06	0.00476586	-0.0107657	0.00081979	-0.00373018	0.00690606
2006-01-12-10:05:00	-0.000730327	0.000246067	-0.00136853	-0.000736285	-0.000581359	0.000809333	-0.000290798	-0.000346644	-0.00200656	-0.000922124	-0.00239536	-0.000920787	0.000310679	0.00189801	0.000100136	0.000275493	0.00228676	0.00192952	0.00084825	9.74938e-05	0.000901374	-5.24542e-05	0.00380119	-0.000286632	-0.000753036	-0.00147794	0.000382513	-0.000805412	0.000544879
2006-01-12-10:10:00	-0.000431391	-0.00186213	-0.00223953	-0.000196524	0.00756561	0.000446449	-0.000124574	-0.000166493	0.00108504	0.000573108	0.00100619	6.00776e-05	0.00147607	0.00408588	-0.000107108	-0.00018028	0.00536356	0.000182364	0.00133029	-0.000168371	0.000394072	0.000634754	-0.00281195	-0.000210172	0.000423886	-0.000123753	0.000878247	-0.000631158	1.87545e-05
2006-01-12-10:15:00	0.0041975	-0.00070238	-0.000884577	-0.000506452	0.00039362	0.000944957	-9.86323e-05	-0.00176243	0.000838486	-0.000136928	0.000782714	0.000156518	0.000318676	0.00144775	0.000764279	-0.00164452	-0.00118012	0.000816716	-0.00209463	-0.00159382	-0.00102117	-0.000644275	-0.00215577	-0.000579811	-0.000255017	-0.000153226	-0.000408172	-0.00151731	-0.000191091
2006-01-12-10:20:00	0.00175686	0.000663077	-0.00109169	0.000389862	-0.00299714	-0.00143173	-3.87287e-05	-0.00160612	-0.000781093	0.000370036	-0.00172987	-0.000431318	-2.90812e-06	-0.00013816	0.00197959	0.00067489	0.00285756	0.000338233	-0.000225719	-0.000442827	0.000189856	-0.00122141	0.000330702	0.00118137	-0.000639644	0.00142577	-7.33677e-05	0.000538544	-0.000893656
2006-01-12-10:25:00	-0.000577451	0.000398524	-0.000389223	-2.11211e-05	-0.0010968	0.000587687	-0.000511101	-0.00068792	0.000785855	0.000205371	0.000929144	0.000276644	-7.67122e-05	-0.0016495	-0.000550044	0.000422559	-0.00145189	0.000176787	0.000548401	0.00042408	0.000820706	0.000270861	0.000681592	-0.00102241	0.000450464	0.00223662	0.000537107	0.00106624	-0.00032863
2006-01-12-10:30:00	0.00601879	-0.000228907	0.000689054	-0.000521468	0.001953	-0.000643205	-0.00114327	0.00110036	-0.000603443	-0.000259801	-0.000547947	0.000353009	6.48143e-05	0.00192529	0.000282101	-0.000752001	0.000440602	0.000512709	0.000656782	0.000132798	0.000105216	-0.000118287	0.000442584	-0.000194722	-0.000892841	-0.000885526	-0.00024636	-0.00101085	-0.000837106
2006-01-12-10:35:00	0.000871145	-0.000791721	-0.00398403	-0.00170722	-0.00214628	-0.000520009	0.00310944	-0.000154903	0.000783341	0.000334994	-0.000453683	0.0017068	-0.000174039	-0.00339131	-0.000724108	-0.000815313	0.000794983	-0.000750936	-0.000440897	0.000183416	-9.56976e-06	0.00108486	-0.00111002	3.89375e-05	-0.000937069	0.00196134	-0.000368122	0.00069647	0.00192692
2006-01-12-10:40:00	0.000386966	0.000351732	0.000612131	-0.000113345	-0.000579069	-0.00137633	0.0013764	-0.000827111	-0.000101627	-7.8142e-05	0.000383917	-0.00156987	-0.000843099	0.00190273	4.47949e-05	-0.000228438	0.000177267	-0.00204116	-5.9662e-05	-0.000185377	-0.000477559	-1.90772e-05	0.00110552	-0.000601733	-0.000272343	0.000542846	0.000189207	-0.00135709	0.00206907
2006-01-12-10:45:00	-0.00118895	0.000731842	0.000281731	0.000468545	0.00139236	-0.000273932	0.000261753	0.000883926	-7.09292e-05	2.11128e-05	1.05601e-05	-0.000277579	3.50131e-05	0.000508037	2.4485e-05	0.00202808	0.000566613	0.00063644	-0.000565843	-0.00028234	4.16367e-05	-0.000982731	-0.000587167	-0.000160343	0.000438371	-0.000645908	0.000217644	6.28484e-05	0.000140372
2006-01-12-10:50:00	-0.000881491	0.000382978	0.0011925	-0.00067688	0.000203855	0.0015101	0.000656336	-0.000544043	-0.000438164	-0.000212979	-0.000656874	0.000103662	-0.000279324	0.00151587	-8.64208e-05	0.000186595	-0.00017754	0.000123342	0.000570015	-0.000513352	-0.000459359	-0.000705993	-0.000713287	1.83783e-05	-0.000176968	0.00105533	-0.000305716	-0.001168	-0.000408009
2006-01-12-10:55:00	0.000140869	0.000746751	0.00143589	-0.000116372	0.00127185	-0.00140186	-0.00129057	-0.00120635	-6.34389e-05	-0.000476782	-0.00056486	0.000575577	-0.000231594	0.0015234	-0.00054354	0.000304362	0.000282269	-0.000361925	-4.03575e-05	-0.00105531	-0.000389461	0.00196663	-5.36702e-05	-0.000815969	0.000172828	0.000567393	-0.00151576	0.000925566	-0.000505742
2006-01-12-11:00:00	-1.57132e-05	-0.000410462	-0.000739142	-0.000475043	-0.00198131	-0.000183689	-0.000521094	-0.00175292	9.70959e-05	-0.000621305	-0.00281866	0.000580692	-0.000854552	-0.00248473	-0.000569964	-0.000486042	0.00130379	9.33005e-05	-0.0004114	7.82214e-05	-1.16218e-05	-0.00165492	-0.00110385	-1.22573e-05	5.50375e-07	-8.50423e-05	-0.000132485	-0.000613722	0.000563504
2006-01-12-11:05:00	-0.000193205	0.000381073	-9.66767e-05	-0.000322364	0.00124298	0.000976872	0.000233394	-7.62481e-05	-6.10024e-05	0.000901864	0.000658462	-0.000562884	-0.000701016	-0.000338072	-2.64087e-06	0.00146724	0.00116111	0.00020915	0.00101851	0.000116531	-0.000556584	-2.93297e-05	9.18383e-05	0.000117243	0.000145575	0.00147013	-0.000388643	3.25593e-05	0.00144823
2006-01-12-11:10:00	0.000226032	-0.000130193	0.000509447	-0.000210867	0.00151856	-0.00150074	0.0013809	0.000804677	0.00141727	0.000209072	0.000820736	0.000138187	0.000959126	-0.000881688	0.00138235	-0.0014025	0.000581729	0.000258161	-0.000262454	0.000184748	0.00132477	-0.000664209	0.000657937	8.57781e-05	0.00104357	0.00091432	0.00160622	3.41616e-06	0.00149762
2006-01-12-11:15:00	-0.000408141	-0.000274004	0.000981357	-0.00159501	-0.000110647	-0.00192985	0.000321984	0.000419624	-0.000315958	-0.000723242	-0.00131452	0.00167862	-0.000657841	-0.00199063	-0.000185393	-0.00275709	-0.000488303	0.000253034	0.00020887	-0.000967009	-0.000194495	-0.000913181	0.000668734	-0.000281895	-5.12519e-05	-0.000576746	9.52985e-05	0.000183636	0.000440227
2006-01-12-11:20:00	-0.000511056	-0.000452033	-0.00103713	0.000114646	-0.000180699	-0.00177024	0.000896826	-0.000657243	0.000406986	-0.000907913	0.000824159	0.000753675	-0.000844755	0.000194345	-5.38047e-05	-0.00234498	-0.000579536	8.83196e-05	0.000865447	-0.00172887	-0.000410108	-0.00080595	-0.00101276	0.000355928	0.000251028	0.000679139	0.000467104	-0.000877171	9.92558e-06
2006-01-12-11:25:00	-0.00250285	0.000372767	0.000696325	-0.000124764	-0.00289432	0.000210821	-0.000279481	-0.00180947	0.000210184	-0.000158702	0.000442747	0.000119916	0.000645796	-4.39123e-05	-0.00027459	-0.000387923	-0.00109578	0.000534629	-8.11303e-06	0.000322295	-0.000154448	0.000510371	-0.000539595	-6.23739e-05	-0.00083254	0.000463394	-0.0002521	0.000463969	-0.000269147
2006-01-12-11:30:00	0.000356516	0.00113427	-0.00155669	0.00165188	-0.000920185	0.00134364	8.97379e-05	-0.000724138	0.000788585	-0.000150084	-0.00127146	-0.000283067	0.00107335	0.000900636	0.000251677	0.00252663	0.00383503	-6.91117e-05	0.000845259	-0.000446641	0.000351467	0.000802659	0.000999306	-0.00014389	-0.00010131	-0.000817432	-8.90168e-05	-0.000158371	0.000111448
2006-01-12-11:35:00	-0.000339271	0.00131499	-0.00010591	1.49691e-05	0.0018909	0.000650997	-0.000445881	-0.00268831	-0.000983376	-0.00115527	-0.000867919	0.000562031	-0.00125932	-0.000174274	-0.000342892	-0.00199251	0.00210607	-0.00105899	-0.000810713	0.00063966	1.47065e-05	-3.60553e-05	0.000219417	-0.000721664	0.000184992	0.000885845	-0.00166138	-6.85195e-05	-8.56862e-05
2006-01-12-11:40:00	-0.000846718	-0.000317505	-1.99043e-05	-1.85085e-05	-0.000136324	-0.000744365	5.82394e-05	0.000819203	0.00048023	0.000223104	0.000118161	0.000345021	0.000430692	6.36669e-05	0.000142048	0.000404072	-0.000467295	-0.000375733	-1.42246e-05	-0.000424563	9.79723e-05	7.21445e-05	-0.00144846	0.000215499	2.25796e-05	0.00110983	0.00163608	0.000332178	0.000254777
2006-01-12-11:45:00	-0.00149799	1.88468e-05	0.0017177	0.000101508	-0.000890249	0.000522902	0.00118809	0.000632858	-0.000377937	0.000518354	0.000601694	0.00159042	0.000407796	0.000461693	-0.0010999	-0.000802478	-0.00097867	-0.00104717	-0.000188463	0.000315428	0.000989363	-0.000171422	0.000633024	-0.000169501	0.000266452	0.00224023	-0.0004444	-3.12429e-05	0.000545436
2006-01-12-11:50:00	0.00214773	0.000954015	0.00108301	-7.74596e-05	0.00185116	0.00124425	-0.000601921	-0.00024844	0.00229807	0.000616759	0.000294163	0.0013994	0.00103598	0.00236188	0.000526949	-0.00102239	0.000148217	6.5513e-05	0.000174739	0.00058948	-0.000512153	0.000144733	-0.00065679	-0.000415273	-0.000413836	-0.00118565	-0.000143881	-0.000344866	-0.000367053
2006-01-12-11:55:00	-0.000278189	-0.000801122	0.00136188	-0.00138681	-0.000441363	0.000793556	0.000341157	-0.000874669	-0.000873094	-0.00109252	-0.00131222	0.000384792	-0.000558513	0.000130168	-0.00111267	-0.00151077	-0.00103498	-0.000532153	-0.000753417	-0.00046822	-0.00122172	-0.00118264	-0.000959594	-0.00105336	-0.000305507	-0.000921803	-0.000932282	-0.0008548	-0.00129959
2006-01-12-12:00:00	3.75856e-05	0.000854109	-3.83371e-05	-3.01563e-05	0.000772396	-0.000717647	-0.00073273	0.000797293	-0.000520839	0.000349951	0.000677214	-0.00212423	-0.000571134	-3.08846e-05	0.00062078	0.000118453	-0.00130894	0.000658176	0.000524999	0.00100507	-7.47324e-05	0.000157363	0.000605896	-0.000154869	-9.73509e-05	0.000102765	0.00232695	-0.000267546	-0.000674581
2006-01-12-12:05:00	0.000572525	-0.000503485	-0.000494208	-0.000178094	0.000125216	0.000687812	-0.00019419	0.000713089	-0.001573	-0.000625538	-0.000365234	-0.000471425	0.000151409	0.000310122	-0.00070583	-0.000212395	-0.000138915	-5.16985e-05	-0.000382762	-0.00174145	0.000142436	0.000182456	0.000213539	-0.000278247	-0.000771663	-0.00122252	2.57206e-05	5.41457e-05	0.000624493
2006-01-12-12:10:00	0.0024841	-0.000494422	3.88417e-05	0.000429192	-0.000455131	-2.03944e-05	0.000937743	-0.000940969	-0.000441544	0.000447078	0.000338169	0.00024154	0.000405817	-0.000668077	0.000267401	8.34036e-05	0.0018417	0.000352221	0.000865606	0.000738287	0.000917035	0.000394568	0.000206015	-0.000149936	-0.000570339	-0.000317756	0.000151401	0.00038307	-0.000290673
2006-01-12-12:15:00	-0.00172352	0.000300552	-0.000655181	-0.000377784	-0.000247809	-0.00183455	-0.000585448	0.000419155	0.00035589	-0.000114376	0.000618423	-2.29872e-05	-0.000550649	-0.00044547	-0.000484204	-0.00014303	0.000658158	-0.000630041	0.00123845	-0.000434125	-0.000345437	-0.000987788	0.000249361	0.000479805	-0.000329579	0.000584177	-0.000232805	0.0005662	-0.00082727
2006-01-12-12:20:00	-0.00180606	8.28256e-06	-0.000782741	-0.000459212	0.00152906	-0.000388958	0.00063853	-0.000300979	0.000102409	0.000131096	0.000317751	-0.000195785	0.000145451	0.000164498	4.18059e-05	7.81245e-05	0.000809131	-5.78306e-05	0.00107113	-0.000372228	0.000279276	-0.000116975	-0.00103656	0.000163505	-0.000626368	-0.00136445	0.000364066	-3.24149e-05	0.000759452
2006-01-12-12:25:00	-0.000681473	-0.000347189	-0.000329379	-0.000219582	0.00104046	-0.000229963	-7.85492e-05	0.000114031	1.23565e-05	0.000159897	-0.000160711	-0.000909482	-0.000867604	0.000244337	-0.00125687	0.000196069	-0.00020832	0.000669688	-0.000645912	-9.97536e-05	-0.000980588	-0.000293866	-6.00758e-05	-6.67509e-05	-0.000254793	-0.000471053	0.000309132	0.000229587	6.987e-05
2006-01-12-12:30:00	0.00153644	-0.000226849	0.000329216	0.000138645	-0.00088073	0.00179581	0.000183174	2.4677e-05	-0.000337843	-4.88014e-05	0.00068856	0.000379405	0.000919899	-0.000713519	0.000525434	0.00113858	0.00148327	0.000192678	0.000936544	0.000634706	0.000992292	-0.000654659	0.000151287	0.000212485	0.000858468	-0.000331873	1.44319e-05	1.06955e-05	0.000115416
2006-01-12-12:35:00	-0.000863812	0.00102568	-0.000801598	-0.000926345	-0.000675133	0.000352144	6.06738e-05	0.000314074	0.000595783	-0.000557915	0.000537413	0.000443209	0.000639767	0.000344859	-0.000183947	0.000246444	-0.000137079	-1.44478e-05	-2.31961e-05	0.00031555	-0.000243035	0.000671859	1.21125e-05	-0.000170598	0.000591789	0.000280875	-0.000378768	-0.000282544	5.76513e-05
2006-01-12-12:40:00	-0.000558444	-3.78651e-05	-0.00158069	0.000201345	8.08841e-06	-0.00164391	-0.000410036	-0.000903388	0.00029697	-0.000193955	-0.000100515	-0.000345751	-5.44277e-05	-0.00250301	-0.000168113	-0.000284114	0.000677045	0.000151722	-0.000276813	-0.000443178	0.000208641	-0.000805912	0.000629302	0.000342961	0.00111656	-0.00109754	0.000288072	0.000174775	-0.000660545
2006-01-12-12:45:00	-0.000652288	0.000284945	0.000207559	-0.000249085	0.000886433	-3.33633e-05	-0.000294143	-0.000335939	-0.000844431	-0.000476157	-0.000184751	-0.000101208	0.000608772	0.00171652	-0.00101455	0.000236996	-3.39097e-05	-0.00087478	-0.000232355	0.000187109	-0.000352419	-0.000449453	-0.000817557	-0.00064857	-0.00127692	0.000623151	0.00177653	-0.000147014	-0.000929466
2006-01-12-12:50:00	-0.000635031	7.67271e-05	-0.000915828	-8.56148e-06	0.000883932	-0.000804918	7.11828e-05	-0.00053206	-0.000151302	-0.000119531	0.000639726	0.000343531	-2.61295e-05	5.2193e-05	-0.000139318	-0.000932385	0.000226991	-0.000129825	-0.00103011	-0.000406354	-0.000665818	0.000205943	-2.00892e-06	4.99595e-05	-0.000976282	5.68006e-05	-0.000350368	0.000653026	-0.000913795
2006-01-12-12:55:00	-0.000525726	0.000269558	0.00144042	0.00044315	-0.0014576	0.000841164	-5.63757e-05	0.000228057	5.45519e-05	0.000307421	2.47607e-05	0.00115581	0.000112276	-0.000734219	0.000664188	0.000599443	0.000264703	2.10433e-05	0.00119204	0.000116193	0.000800195	5.04979e-05	3.73481e-05	0.000232168	0.000579095	9.69712e-05	-0.00106994	4.79305e-05	-6.34472e-05
2006-01-12-13:00:00	-0.000716563	-0.000833999	5.21073e-05	-0.000329625	0.000339963	7.09036e-05	-0.000824159	0.000512276	0.00017701	-0.00029973	1.57053e-05	-0.000324107	0.000558601	-0.000258441	0.00053819	0.000154453	-0.000564079	-0.00152802	-7.8889e-06	0.000488232	-0.000475318	0.000496132	-0.000578331	-0.00014659	-4.73422e-05	0.000427097	-6.90682e-05	-0.000172365	0.000301817
2006-01-12-13:05:00	0.00074178	-4.89093e-05	-0.000297007	-4.50557e-05	-0.000403471	0.000111912	3.29197e-05	0.000115305	-0.000901673	4.92325e-05	0.000460299	0.000835589	-0.00129144	9.81733e-05	0.00072716	0.000523583	0.000588386	0.000991792	-0.000344866	-0.000165271	0.000711828	-9.45797e-05	0.000970349	0.000366308	-0.00096468	0.00058917	0.000506128	-5.76806e-05	0.000539652
2006-01-12-13:10:00	0.000198955	0.00134497	0.000140735	0.00022936	-0.00234099	0.00046783	-0.000714571	1.79017e-06	0.000229374	0.000279388	-0.000487997	0.000959643	-0.000227355	-0.000450539	0.000425352	0.000239346	0.00316251	0.000665414	-0.000951314	0.000150806	-0.000579362	-0.000264073	0.000104932	0.000447399	-0.000563657	0.000159053	0.000307216	0.000431111	-0.00106262
2006-01-12-13:15:00	0.000328306	-0.000185403	0.000599207	0.000638831	-2.3895e-05	0.000416727	0.000525014	-0.000498548	0.000737137	0.000205821	0.000515225	-0.0012343	0.00100838	0.000801203	0.000390157	3.34357e-05	0.000100605	-9.46212e-05	-8.40928e-06	0.000293021	-0.000238284	-0.00048821	0.000697762	-0.000164922	-0.000203268	-0.000649559	0.000174228	-0.000112532	-0.00101124
2006-01-12-13:20:00	-0.00134467	-0.000395945	0.000635225	-0.000581696	0.000328611	-0.000167105	-0.000543803	-0.000622102	-0.000450233	0.000273773	0.000999007	0.000861699	0.0015159	-0.000563377	0.000466227	-0.000230452	0.00013134	0.000119447	2.12323e-05	0.00064333	0.000228451	0.00179335	0.000264087	0.000195484	-0.00050112	-6.46612e-05	0.000222265	0.000399412	0.000473352
2006-01-12-13:25:00	-0.000212673	-0.00019991	-0.00125081	0.000105426	0.000382645	0.00276577	0.0004566	0.000107193	0.000145104	-0.000455366	-0.000395028	-0.000237565	0.000105328	0.000103968	-0.000444547	0.000459048	0.00233723	-0.000672821	-6.88962e-05	-0.000631332	-0.000406749	-0.000580271	0.00038576	-0.000308568	0.000615676	-0.000229686	0.0006887	-0.000472616	-0.000767337
2006-01-12-13:30:00	0.000426978	7.79157e-05	0.000864648	-0.000281821	0.000545108	-9.36201e-05	-6.87171e-05	-0.00043508	-0.00101282	-0.000515	0.000836327	-0.000455327	-0.000263708	-0.000467712	0.000186653	-0.000106172	0.00215307	7.23021e-05	0.000676321	-0.000258572	6.46873e-05	-0.000394488	-0.000531463	6.76534e-05	0.000104338	-0.000144995	0.000295635	-0.000336496	-0.000124285
2006-01-12-13:35:00	0.000530988	0.000651137	0.00037205	-8.18497e-05	-2.69761e-05	-0.00105903	-0.000363424	-0.000587338	-0.00051967	-0.000223787	-0.00112605	-0.000561956	0.000167491	-0.000471153	8.02862e-05	-0.00121862	5.72066e-05	-0.000125134	-0.000378857	9.63087e-05	-0.000410233	0.000665254	-0.00100358	8.23409e-05	2.26878e-05	0.000687619	0.000774878	-0.000543989	-0.000608533
2006-01-12-13:40:00	-0.00122821	9.32271e-05	-0.000457928	0.000572132	0.000449761	0.000269626	0.000117949	-0.000545109	0.000874968	-0.000819398	-8.83158e-05	-0.00125886	-0.000121481	0.000259216	8.58908e-05	-0.000416572	0.000447856	2.73933e-05	0.000580264	-0.000275534	0.000349336	-0.000552595	-0.000258513	-2.55533e-05	-0.000663725	-0.000331848	-0.000189081	-0.000390117	0.000569349
2006-01-12-13:45:00	-0.000753877	0.000146482	0.000600987	0.000706715	-6.25501e-05	0.00125487	-0.000121496	-0.00056931	0.00044414	-8.65619e-05	0.000691116	0.000830273	0.00135041	-3.65904e-05	-0.000233981	-8.60475e-05	0.000295532	0.000210017	-0.00105536	0.000349229	-9.80917e-05	-0.000385386	-0.000467472	9.46387e-05	-0.000293053	0.000681042	-0.000104775	9.86712e-05	-0.00152716
2006-01-12-13:50:00	0.000534218	0.00101672	0.000504065	0.00106565	-0.000491615	-0.000583941	-0.00107211	0.00101893	-0.000310609	0.00137573	0.000813374	-0.000608368	-0.00066379	-0.00183148	0.000748162	-0.00104232	0.000263014	0.000725763	0.000506748	0.000436208	0.00082955	0.000502327	0.000958719	0.000854416	0.00175088	0.000405015	0.000496864	0.000620283	-0.000881783
2006-01-12-13:55:00	-0.000192535	-9.41703e-05	0.000216866	-8.05588e-07	-0.0012934	-0.00173157	-0.00137447	0.00199714	0.000614761	0.00128455	-0.00087993	-0.000624768	-0.00110034	-0.00297308	0.000220829	0.00087121	0.000830015	-0.000731822	0.00122632	-0.000733741	0.000260171	0.000781975	2.96481e-05	0.000375769	-1.51409e-06	-2.84522e-05	0.000760437	-0.000916289	-0.00195327
2006-01-12-14:00:00	-0.000499516	-1.34455e-05	0.000870397	0.000356911	-0.000195561	0.0001587	0.00237486	-0.0013166	0.000364479	-0.000421938	0.000500399	-9.69943e-05	0.000564776	0.000415357	0.000635452	1.89226e-05	0.000292948	-0.00106033	-0.00100798	-0.00169885	-0.000302522	0.000567403	0.000105153	8.69956e-05	-0.000143237	0.000646453	-0.000853386	-3.1753e-05	0.00223257
2006-01-12-14:05:00	0.000311378	0.000231764	0.000507823	0.000415433	0.00168903	-0.000932674	-0.000369912	-0.000322569	-0.000730513	0.000390786	0.00123856	0.000497237	0.00074876	0.0002956	1.98907e-05	0.000995776	-0.00159438	0.000690103	-0.0014347	-0.00129552	0.00028661	-0.000260736	0.000173182	0.00081331	-5.75871e-05	-0.000157448	0.000661307	-0.00134603	-0.000196929
2006-01-12-14:10:00	-0.000217066	0.000414999	0.000419867	0.000607682	-0.000228067	0.000268387	-0.000112944	-0.00075423	-0.000789389	0.000364279	-0.000282123	0.000110189	0.000547622	-0.00154393	0.000716429	0.00141134	-0.000756176	0.00116344	0.00134899	0.00134456	0.000129517	0.00118883	0.00032007	0.000817155	0.000208531	0.000425093	0.000669054	0.000826293	-0.00109942
2006-01-12-14:15:00	-0.000375047	0.000209657	-0.000466573	0.000714551	-0.000639603	0.000826426	0.000638497	0.0008298	-5.45729e-05	0.000444545	-0.000234219	-7.50354e-05	0.00031798	-0.00440951	0.000624359	0.000781958	0.000705188	0.000328432	-0.000296064	-0.000481439	0.000183765	0.000796648	5.58019e-05	0.000895004	0.000515116	0.000101426	-0.000607645	0.00011476	0.000530058
2006-01-12-14:20:00	-0.000378283	0.000387873	-0.000407806	-0.000241286	0.000726803	-0.000182439	-0.00612609	0.00255156	-0.00128414	-0.000290673	0.000451479	-0.00114072	-4.84723e-05	-0.00124225	0.000482018	2.21467e-06	-0.000883395	-0.000165859	-0.001592	0.000263159	7.30233e-05	-0.000287061	-0.000808806	-0.000593907	0.00079314	-0.000454969	-0.000879264	-0.00021854	-0.00388362
2006-01-12-14:25:00	-7.68594e-05	0.000196085	-0.000279956	0.00016469	-0.00133069	-0.000834908	0.0022036	0.00122075	0.000849267	0.000614483	0.00187394	0.00124988	-0.000271182	0.00202763	-0.000163615	-0.000586475	-0.000249003	-0.000796995	0.000378895	0.00154452	-0.000436834	-0.000456472	-0.000334161	0.000163839	0.000381775	0.000415383	0.00210182	0.00117561	0.00095647
2006-01-12-14:30:00	-0.000328355	0.000831337	-0.000107017	0.000762088	-0.000316263	0.000911858	-0.000224962	-0.00120224	0.00247193	0.000253537	-0.000107567	3.66978e-06	-0.00013339	-0.00054504	0.000778253	0.000981582	0.000906117	0.000863181	0.000242939	0.000278676	0.000308246	0.00116826	0.00070679	0.000616598	-0.001003	0.000380764	0.000727455	-0.000767865	-0.000729381
2006-01-12-14:35:00	0.000106266	0.00134553	-0.00017064	-0.000137212	-0.00026132	-0.000213113	-0.000487699	-0.00081187	-0.000799304	-0.000736029	0.000110614	4.45858e-06	-0.000107158	6.21291e-05	0.000123539	0.00123744	0.000155605	0.00138765	0.00127047	-0.000794519	0.000332803	0.000144893	0.00040049	0.000178277	-0.000831551	-2.40478e-05	-0.000523647	-0.000193159	-0.0001221
2006-01-12-14:40:00	0.00143824	8.70502e-05	0.000794662	-0.000785989	0.000285492	0.000245278	0.00099703	-0.000987288	0.000697613	-0.000126487	-0.000209266	0.000676254	-0.000457736	0.00156562	-8.153e-05	0.00011172	-0.000783956	0.000411236	-0.000186361	6.07028e-05	0.000724043	-2.55212e-05	-0.00110967	-4.8398e-05	-0.000212385	-0.000297125	-8.98607e-05	-0.00145168	0.000195424
2006-01-12-14:45:00	-0.000427174	-0.000819251	-0.000409689	-0.000514452	-0.000978511	-0.000273904	-0.00108088	-0.00229131	0.000682533	-0.000997938	-0.000278729	-0.000926039	-0.000608152	-0.000287932	-0.000686661	-0.00233939	-0.000250681	-0.000671086	-0.00156573	-0.000886799	-0.000760155	-0.00037678	-0.000267077	-0.00166298	-0.000167897	-0.000359721	-0.000349764	-0.00205705	0.000177102
2006-01-12-14:50:00	0.000455365	0.000301135	0.00113381	3.4719e-06	0.000752765	0.00162951	0.000908248	0.000287299	0.000734065	0.00142875	-0.000488806	0.0010857	-0.00017253	-0.000512551	0.000859164	0.000308672	-0.000300453	9.6587e-05	0.000416435	0.000387009	7.01886e-05	0.000461732	-0.00124833	0.00058904	0.000584844	0.00105442	0.00101248	0.000460764	0.00143931
2006-01-12-14:55:00	-0.000128711	-0.000429562	-7.60741e-05	0.000488223	-0.000427109	1.68092e-05	-2.97531e-06	0.000181549	-8.35316e-05	-0.000441031	-0.000590716	-0.000648795	-0.000793401	0.000478405	-0.000243515	0.000367209	-0.000260225	-7.9743e-05	-0.000827673	0.000927188	-2.22749e-05	0.000148843	0.000296207	-0.000943509	-0.000755663	5.87372e-05	0.000589553	7.97513e-05	-0.000570368
2006-01-12-15:00:00	0.00084154	0.000104122	-0.000235624	0.000457767	-3.14314e-06	-0.000273542	-0.00173519	0.00152306	1.14802e-05	0.000597052	0.000882826	0.000733341	0.000914915	-0.00308314	0.000237729	0.000181462	4.09381e-05	0.00043639	-0.000595377	0.000334281	0.0010196	1.31746e-05	0.00177563	0.000104909	-0.00040602	1.91976e-05	0.00136041	0.00179716	-0.00175023
2006-01-12-15:05:00	-5.10964e-05	-0.000156968	-0.000322647	0.000471937	0.00140334	-0.00118553	-0.000228056	0.000810949	7.06544e-05	-0.000179085	0.0001158	-0.000283857	0.000211269	0.00075251	-0.00022457	-0.00137687	-0.000944684	-0.000542935	-0.00156918	-0.000666892	0.000505033	-0.000579226	0.00332735	6.22092e-05	-1.70596e-05	-0.000101734	-4.17207e-05	0.0010301	0.00077371
2006-01-12-15:10:00	0.000895814	-2.89932e-06	0.000400205	0.000516991	0.00126691	0.000689287	-0.000356575	-0.000154083	5.35443e-05	0.00089496	-0.000629413	0.000629089	-0.000399959	0.00194912	0.000502881	0.00111798	-0.00155715	-0.000137149	0.00117232	0.000824756	-0.000456537	0.000176851	-0.0021998	-0.000348302	-0.000544148	0.000368309	-0.000220427	0.000613106	0.000154053
2006-01-12-15:15:00	0.000163512	-8.2093e-05	-0.000418032	-0.000382973	-0.000943336	8.58712e-05	0.000556159	-0.000868307	-0.000622545	-0.000168781	-0.000410952	-0.000835333	-0.000372006	-0.00242842	-0.000280902	4.05308e-05	0.00165046	-0.000632403	-0.000793493	0.000307041	-0.000333265	-0.000466723	-0.00141085	-0.000173496	0.000550224	0.000525257	0.000811104	-0.000264546	-0.000243969
2006-01-12-15:20:00	0.000378933	-0.000483766	9.64492e-05	0.00044232	-8.08276e-05	0.00121769	-0.000833509	0.000461762	-0.000407032	0.000719099	0.00133272	-0.00078737	0.000528542	-7.23367e-05	5.01117e-05	0.000486565	-0.00111398	0.000891323	-0.00112135	0.000738148	-0.000244558	0.000623964	0.000348942	0.000116198	-0.000131175	-0.000216834	0.00145162	0.000218491	-0.00130994
2006-01-12-15:25:00	0.000998582	0.0003725	0.00017991	0.000238937	0.000811812	-9.13461e-05	-0.00146745	-0.000126262	0.00125846	5.90278e-05	7.84128e-05	0.000496574	0.000392925	-0.000277294	7.24487e-05	3.95937e-05	-0.000491762	0.000977523	-0.00137012	0.000390074	0.00163936	0.000169388	-0.000730627	-0.00027142	0.000673948	-0.000989969	0.00190967	0.00053606	-0.000780973
2006-01-12-15:30:00	0.000906838	0.000867171	0.000307186	-0.000629406	-0.00114955	0.00165582	-0.000596193	-0.000165098	0.00014297	-0.000195166	-0.000281942	0.000709933	-0.00014864	-0.00050689	2.42767e-05	0.000101595	-0.0017504	0.00025373	9.75946e-05	0.000732386	-0.00060312	2.32895e-06	0.000325922	-0.000384587	0.00035684	0.000353861	-0.000822836	-0.000249477	-0.00119946
2006-01-12-15:35:00	-0.000263329	0.000466723	-0.000232594	-0.000629882	0.0012358	-0.00205166	0.00236214	-2.09925e-05	-0.00021109	2.04111e-05	-0.000553138	-0.000251606	0.000470947	0.000701286	-0.000128231	-0.000536423	-0.000220197	-0.000210519	-0.00126868	0.000845924	-0.000812259	-0.00044428	-0.000787462	-0.000770565	0.000143099	-0.000596933	-0.00195645	-7.6417e-05	0.00165919
2006-01-12-15:40:00	-0.00154983	-0.000729871	-0.000684365	0.000197216	-0.00145377	-0.000105289	0.00176864	-4.26576e-05	-0.00102896	-0.000279171	-0.000674384	-0.000864133	0.000208612	-0.000337765	-0.000180644	-0.000464811	0.000760248	-0.000360386	0.00163862	0.000608993	-3.55901e-05	-0.000364377	-5.84843e-05	-0.000313551	-0.000190253	-0.000647851	0.000434263	-0.00163115	0.00109319
2006-01-12-15:45:00	0.00145239	-0.00100601	-0.000392839	0.000513725	0.000483601	0.00190432	0.000187019	0.000602963	0.000460761	0.000467846	-0.000370515	0.000961531	0.000205364	-0.000399714	0.000631691	0.000730153	0.00142511	0.0011508	-0.00125211	0.000869053	0.00119028	0.000911765	0.000999286	0.00052029	0.00157793	-0.000418902	-0.00132003	4.32525e-05	-0.00288164
2006-01-12-15:50:00	0.0008523	0.00044113	0.00129892	-0.00100753	0.000472913	-0.000723606	-0.000703148	0.000246076	0.0010935	0.000261099	0.000208844	0.000680102	-0.00039851	0.00136852	-0.000200805	-0.000317081	0.00142096	0.000579342	-0.00045355	-8.40523e-05	-0.000470952	0.000642665	5.53565e-05	0.000159726	0.000629214	0.00100001	-0.000481596	0.000308164	0.00013515
2006-01-12-15:55:00	-0.000223317	-0.000257239	-0.000459876	-0.000271237	0.000824369	0.00168098	-0.000344357	0.000201639	0.000164862	-2.78327e-06	-0.000391091	6.84515e-05	0.000522841	0.000443743	0.000716705	-0.000478101	-1.65836e-05	0.000341295	0.00131108	-5.36825e-06	-0.000368605	0.00108639	0.000629842	0.000150783	-0.000404391	0.000730182	7.50854e-05	0.000288272	-0.000590318
2006-01-12-16:00:00	-0.000183166	-0.000928279	-0.000691918	0.000512925	-0.000928279	-0.00215831	-0.000928279	-0.00174854	-0.00108559	-0.0015169	-0.000183851	-0.000181212	-0.000247793	0.000283888	-4.53935e-05	-0.00136109	-0.00185042	-0.000875241	-0.00126352	-0.000866324	0.000652494	0.00273308	0.00138072	-0.00194491	4.04061e-05	-0.00129562	-0.00119839	-0.00162657	-0.00133189
2006-01-13-10:00:00	0.00133872	0.00438563	0.00310795	-0.000599311	-0.00290154	-0.00096196	0.00453555	0.000900694	-0.00238993	0.00433447	-0.00169837	0.0217864	-0.00411385	0.00418057	-0.00225899	-0.00398105	-0.00327871	0.000159264	-0.00678598	-0.000225688	0.00354352	0.00270662	0.00385983	0.00381143	0.00392515	0.00601933	-0.000301668	0.0007513	0.00468432
2006-01-13-10:05:00	0.000210445	0.00013323	-0.00231377	0.000593719	0.000742941	0.000529685	-0.00123441	-5.84462e-06	0.000751376	-0.000631216	0.000253223	-0.000629464	-0.00187828	-0.000899289	0.000379811	-0.000844729	0.000800186	0.000445753	-0.00156551	0.000134187	9.2351e-05	-0.000401751	0.000251185	9.30123e-05	6.14606e-05	0.000317728	0.00191232	0.000304044	0.000699119
2006-01-13-10:10:00	-0.00369991	0.00119088	0.00192142	-0.00021879	0.000208891	0.00120068	0.00125166	-0.00098117	0.00168997	-0.000524249	-0.000162657	-0.00111527	-0.00180581	-0.00185751	-0.000563268	-0.000547098	0.00115916	0.00114827	0.000914796	-0.00047318	0.00185284	0.00136592	4.04386e-05	-0.000731134	-0.00229428	-0.000863665	-0.00119197	-0.000855915	0.00101009
2006-01-13-10:15:00	-4.81429e-05	-0.00198498	0.000837882	0.000333863	0.00122201	0.00178937	0.000757848	-0.00116332	-0.00145548	-0.00123214	-0.00155691	0.000692262	0.00132353	-0.000313047	0.000236907	9.85916e-05	-0.000397222	-0.000127288	0.000934032	-0.000413042	0.000342099	-0.000648287	0.00103422	-0.000595707	-0.00107109	0.000411496	-0.00215373	2.75235e-05	0.000476477
2006-01-13-10:20:00	0.000290764	-0.00120424	0.000638017	0.000240261	-0.000134551	0.000269027	0.00171592	0.00112934	0.0012583	2.95683e-05	-0.00127039	0.00195379	-9.88126e-05	-0.00258244	-0.00173515	0.000588603	-0.00230837	-0.000684432	-0.0012815	-0.00170838	0.0006536	1.69863e-05	4.40576e-05	0.00107959	-0.00271696	-0.000851786	-0.0036439	-2.956e-05	0.00246593
2006-01-13-10:25:00	-0.000593153	0.00159405	0.000376112	-0.000166166	0.000129595	0.000657504	-0.00100702	-0.000472876	-0.000493243	3.47049e-05	-0.00133245	-0.000471958	-0.00415447	0.00143168	-0.000321162	2.77218e-05	-0.000543074	0.000259245	-0.00129374	-0.000836808	-0.000979552	-0.00146259	0.000102466	0.000475295	0.0034468	0.000489529	0.00402721	0.00121749	-0.000529191
2006-01-13-10:30:00	0.000988305	0.000528451	0.00263721	0.000254737	-0.000607965	0.00187196	2.24579e-05	0.00114811	0.00104323	-0.000691423	-0.00168808	-0.000848889	0.00025042	0.00236365	0.00113021	0.00335038	-0.00217305	-0.000786435	-0.000650474	4.10553e-05	-0.000525047	-0.00269913	-0.00164176	-0.000203408	-0.00110213	0.000601437	-0.000816924	-0.0015392	-0.000104214
2006-01-13-10:35:00	0.000281036	0.000314688	-0.000132819	0.000395027	0.000470146	-0.00099396	0.00141539	-0.000272728	-0.000445471	0.000482177	-0.000591442	-0.00032907	0.000652438	-0.000334113	-7.32688e-05	-1.01555e-05	-0.00205711	0.00165206	0.0003813	0.000679963	0.000326315	-0.00147678	-0.00122565	-0.000138023	-0.00107406	0.000464575	0.00134213	0.000687912	0.0016862
2006-01-13-10:40:00	0.00305192	-0.000503071	-0.00119369	-0.000757727	0.000755889	0.000342176	0.00211012	-0.000941865	-0.000656002	-0.000222443	-0.00095876	-0.0015244	-0.000951577	-0.00203392	-0.00140119	-0.000153921	-0.00114938	-0.000536134	-0.000583717	0.00172185	-0.000282388	0.00116124	0.00163774	-0.000678619	0.000148403	-6.71423e-05	-0.00185017	-0.00101943	0.0029229
2006-01-13-10:45:00	-0.000599459	-0.000393916	-0.00162335	0.000367104	-0.000959962	-0.000608009	-0.000549131	-0.000310126	-0.000477303	0.000399158	-0.00117557	-0.000260833	-0.000281745	-0.00152125	0.000698685	0.000145284	-0.00109667	0.000184636	-0.000285448	0.000435978	0.000590676	0.00105196	6.91848e-05	0.000974703	0.0011577	0.000318355	-0.000718868	-0.000919081	0.000105725
2006-01-13-10:50:00	0.000482225	0.000631501	-0.000292154	0.000592569	-0.00021916	-0.00303537	0.000246489	0.000183392	0.000250561	2.38221e-05	6.29632e-05	0.000642525	0.000365352	-0.00167989	3.06665e-05	0.00109674	0.000210131	-0.000493875	-0.000959553	-5.91947e-05	-0.000116008	0.00031267	-9.89133e-05	0.00061244	-0.00109971	0.000511858	-0.000517581	-0.000110448	-0.000532427
2006-01-13-10:55:00	-0.00197422	9.92873e-06	0.00200865	-0.000277363	0.000326127	0.000166019	0.000606306	-0.000178606	-0.000471513	0.00125752	-0.00197127	0.000384473	0.000555908	0.00122556	0.000487953	0.000411548	0.000908785	-0.000313325	0.00091744	0.00163238	-0.000943887	0.000902257	0.000192799	-0.000475786	-0.000218219	-0.000610857	-0.00123644	0.000229845	-0.000643827
2006-01-13-11:00:00	-0.000927138	-0.000470107	-0.00202081	0.00272721	-0.000746241	-0.000201352	-0.000799176	-0.00052273	-0.00158625	-0.000479324	0.00106112	0.0011418	-0.00146284	0.000875024	-0.000727579	0.00115062	-0.0020424	0.000554417	-0.000160038	-0.00287741	-0.000207453	-6.48939e-05	-0.000697997	-0.000473605	0.000655345	-8.02205e-05	-1.96291e-05	0.000240786	0.000212443
2006-01-13-11:05:00	-0.000145957	0.000254702	-0.000159065	-0.000955123	0.000399	-0.00014844	-0.00200108	0.00109396	0.000589563	-0.000175582	-0.000451811	-0.000728328	0.00081031	-0.000887626	-0.00067582	1.83991e-05	0.001448	0.000288167	-0.000570928	0.000738762	0.00145053	0.000390728	0.000232757	0.000426349	0.000629918	-0.00168072	-0.000565713	-0.00148835	-0.0015407
2006-01-13-11:10:00	-0.000124998	0.000522086	1.35077e-05	3.80034e-05	0.00088848	4.32329e-06	-0.000412599	-0.000159949	0.000627314	0.000799312	-0.000320129	-0.000385719	0.000101436	0.00126313	0.00126064	-0.000836775	0.000418336	-0.000236172	0.00229335	0.000328951	-0.000282853	8.81299e-05	0.000244738	0.000501324	0.000106324	0.000299913	-0.00113634	6.19454e-05	-0.000176464
2006-01-13-11:15:00	-0.00116719	-0.000656404	0.000104117	0.000841367	0.000708549	0.0011635	0.00113302	-0.00106315	-0.00150791	-0.000242105	-0.000940842	-0.000483688	0.00088506	-0.000564663	-0.00109573	0.000655777	-0.0032601	-0.000895796	-0.000588701	5.23602e-05	-0.0021729	-0.00102108	-0.000514201	-0.00105788	-0.000635439	0.000223832	0.000897762	-0.000475536	0.000246908
2006-01-13-11:20:00	-6.11473e-05	-0.000250036	-0.00185753	-0.000365423	0.000834018	0.000535468	-0.000441147	0.000192801	0.000480576	-0.000607857	-0.00014386	0.000203863	-0.000794002	0.000700948	-0.000250261	-0.000236667	0.000267147	-0.000584201	-0.000469448	-0.000388889	-2.90258e-05	0.000136259	-0.000422921	0.000287169	-5.25414e-05	0.000349185	-0.00035499	-0.000736162	-0.000601213
2006-01-13-11:25:00	-0.000221179	-0.000142741	0.000279065	6.24284e-05	0.000204123	-0.000150052	0.000262932	-0.000103184	-0.000532406	-0.000491083	-0.00111151	-0.000736484	-9.29999e-05	-0.000837444	-0.000383849	-0.00133743	-2.23198e-05	-0.000984591	-0.00135914	5.40447e-05	4.52959e-05	-0.000352591	-0.000471102	0.00073382	-0.000499037	-0.000414722	0.000486428	-0.000126208	2.13688e-05
2006-01-13-11:30:00	0.000546037	0.00112235	0.000227426	-0.00105488	0.000570578	0.00126323	0.00106094	0.000151917	0.000812789	-0.000702426	0.000881189	0.000462549	4.13362e-05	0.00127656	0.000641245	0.000581571	-0.000675849	0.000607037	-9.6361e-05	0.000380216	-0.000364722	0.000480263	-0.00141706	-5.54415e-05	5.8325e-05	-0.000611756	0.00268613	0.000580955	0.000155125
2006-01-13-11:35:00	0.000677789	-0.000368087	-0.000742296	-1.9533e-05	0.000524144	-0.000530502	-0.00143678	-0.000560287	0.000387253	-0.000162204	-0.00135269	-0.000807025	-0.000112059	0.000593373	-0.000682615	-0.000275205	-0.000875294	-0.000954539	-0.000524652	-7.34401e-05	-0.000657956	0.000988099	-0.00059739	-0.000743202	-0.000425422	0.000277793	0.000986362	0.000146827	-0.00114101
2006-01-13-11:40:00	-5.68212e-05	-0.000917851	0.000622844	0.000116139	0.00174367	-0.00105187	0.0014861	0.000453578	-2.62115e-05	5.42516e-05	0.000410472	0.00162056	-0.000414671	-0.000998603	0.000269117	-0.00219841	0.00142659	0.000341464	0.000357169	0.000423227	0.000619812	-0.000794309	-0.000347338	-0.000170315	0.000479793	3.12483e-05	-0.00211896	0.000112021	0.00151362
2006-01-13-11:45:00	-0.00115125	-0.000329846	0.000883532	0.000582313	3.36042e-05	-0.000602555	-0.000914199	-0.000252433	-0.000151554	-0.000743791	0.00111498	0.000599299	-9.31162e-05	-0.000452357	-5.28536e-05	5.78398e-05	-0.000324723	-0.00163498	-0.000174298	-0.000186786	-0.000214034	-0.000712049	-0.000219485	0.000110216	-0.000286012	0.000235918	-0.000727405	-3.75347e-05	-0.000241856
2006-01-13-11:50:00	1.15341e-05	0.000580428	-0.000398576	0.000278604	-0.000642606	0.000236346	0.000702209	0.000716775	-0.000588408	0.000369513	-0.00029739	0.000688003	0.00018757	-0.000190024	6.82112e-05	0.000604103	-0.000897999	-0.000352681	-0.00010629	0.000207231	-0.000430731	-0.000205828	-0.00196314	-6.27803e-05	-0.000556786	0.000419563	-0.000515604	-0.00101065	1.66177e-05
2006-01-13-11:55:00	-0.00089395	0.000743404	0.000769334	0.000315538	-0.00151485	0.000481753	0.000669857	0.0001282	-0.000231121	0.000126713	-0.000258776	0.0013284	0.000958816	0.00122164	-0.000356198	-0.000233348	0.00139223	-0.00166757	6.73892e-05	-0.000308699	0.0023153	0.00040187	0.00215829	0.000114028	0.000319548	-5.65535e-05	-0.000476087	-0.000775459	0.000822155
2006-01-13-12:00:00	0.000201859	-0.0011545	0.000189239	-0.000736106	0.000114381	-0.00101191	-3.71354e-05	-0.000766737	0.000422901	1.0041e-05	0.00015289	0.00163385	8.78548e-05	-0.000651428	0.000378423	0.00070614	5.70967e-05	-0.00227319	-0.000133454	6.06223e-05	-0.000520281	-0.000149303	-0.00127405	0.000326787	-0.000372011	-0.000646797	-3.51383e-05	0.000316928	-0.000416268
2006-01-13-12:05:00	9.44878e-05	-0.00087833	0.000115275	0.000204535	0.000173603	-0.000412305	-0.00149961	-0.000471577	-0.00075915	-1.14597e-05	-0.00145491	-0.00148337	0.000504139	-0.000345966	2.02192e-05	-3.07851e-05	-0.000352595	-0.000722647	-0.000568075	0.000268463	-0.000773844	-0.000596618	-0.000142999	0.000315459	-0.00188661	0.000205974	-0.000543849	0.00133075	0.000265822
2006-01-13-12:10:00	3.303e-05	-1.97627e-05	0.000441528	6.20595e-05	0.000471806	-4.85178e-05	-0.000395683	-2.14324e-05	0.000876124	0.000889824	0.000764825	-0.000871591	0.00018913	0.000199014	0.000748378	0.00110393	0.000186321	-0.000302877	5.58295e-05	0.000160913	0.000903334	0.000319885	-0.000523378	-8.65909e-05	-0.000592174	0.000527361	-0.0011641	-0.000520213	-0.000688775
2006-01-13-12:15:00	-5.424e-05	-0.000461504	-0.00098749	-0.000412517	0.000579015	-0.000352199	0.000677478	0.000473344	-1.17522e-05	-0.000617084	-0.000513094	0.000162988	0.0013589	-4.52744e-05	-0.000304098	0.000510576	0.000260201	0.00050413	-0.000450557	-0.000267322	-0.000900854	-0.000348591	-0.000406552	-0.000440949	-0.00054824	0.000242881	-0.000802037	-2.71289e-05	0.00128834
2006-01-13-12:20:00	-0.000101999	-0.000662188	-0.0011056	-0.000734092	3.69225e-05	-0.00141566	0.000220153	-6.66255e-05	-0.000818958	0.000133206	0.000153244	0.000799194	-0.000463672	0.000509234	0.000310234	0.000423402	0.00042795	0.000708744	0.000473717	8.12373e-05	0.000537408	0.000657318	0.00116674	8.35338e-05	0.000284772	0.00111396	0.00244419	-0.000500818	0.000421113
2006-01-13-12:25:00	-0.000719707	-0.000710313	0.000598323	-0.000181991	-0.00109657	-0.000217149	0.000291564	-0.000902076	2.20676e-05	-0.000628584	-0.000481338	-0.00101473	0.00107141	8.7944e-05	8.30973e-05	-0.000471248	0.000389926	0.000482618	0.000239303	-0.00039671	-0.000251477	-0.00069233	-0.000489488	-9.76802e-05	-0.000756802	-0.000485479	0.000321712	-0.000114168	0.000316285
2006-01-13-12:30:00	0.000385668	-0.000543603	-0.0002788	-0.000516215	-5.13693e-05	0.00129614	0.0011406	0.000197038	-2.57086e-05	-0.00016121	0.000637714	0.000546801	0.000936031	0.000129712	-0.000293057	-0.000704711	0.00035293	0.00068291	0.00126611	1.42043e-05	-7.65177e-05	-1.40583e-05	0.00100801	0.000176291	-0.00100865	-0.00134112	7.85855e-05	7.25209e-05	0.0003956
2006-01-13-12:35:00	0.000199846	-0.000464972	-0.000128811	-0.000182478	0.00041509	0.000477008	0.000118234	0.000410039	0.000512119	-0.000120926	-0.000677689	0.000341339	0.000559791	-0.000718284	-3.50027e-05	0.000342578	0.00075677	0.00103284	-0.00022322	0.000189381	-0.000708359	-0.000277537	0.000702012	-0.000142988	0.00141594	-0.000444367	0.000200525	-4.90922e-05	-0.000144149
2006-01-13-12:40:00	0.000417218	0.00022104	-0.000244429	0.00031151	-3.24936e-05	0.000696522	0.000490857	6.45723e-05	0.000216837	0.000361947	-0.000428564	0.000321701	0.000573512	-0.000957099	0.000306347	0.000772624	0.000742274	0.000140183	0.00112321	0.000413723	0.000430826	0.000594778	-9.71188e-05	0.000756398	0.000476012	0.000223641	0.00139124	0.000656476	0.00126368
2006-01-13-12:45:00	-0.000516942	0.000936053	-0.00135053	-0.000245399	0.000659802	-0.00113852	-0.000943104	0.000213681	0.000245546	0.000482414	-0.00230898	-0.0007259	0.000356657	-0.00100805	0.000222266	-0.0017449	0.00173806	0.000855747	-0.000666525	-0.000500296	2.31705e-06	-0.00054441	0.000178233	-0.00063911	0.000968793	-0.000296095	-0.00046738	-9.76277e-06	-0.00240127
2006-01-13-12:50:00	0.000307181	0.000297807	-0.00068454	0.000601635	-0.00162158	0.000677875	0.00186431	-0.000742725	0.0020465	-0.00101262	-0.00479916	0.00146436	0.00164551	0.00154928	-5.46956e-05	0.00150412	0.00124493	0.000745949	0.00083041	-0.000177526	0.000623087	0.00127087	-0.000536492	0.00217474	-0.00017679	-9.09861e-05	0.00197023	0.00066543	0.000643044
2006-01-13-12:55:00	0.000130389	-2.74051e-05	0.00140168	-0.000523993	0.000926846	-6.38749e-05	-0.000314714	-0.000373093	-0.000988539	-0.000270505	0.0037528	-0.00140413	0.000523527	-0.000643681	-0.00096153	-0.00122869	0.000691854	-0.000299209	4.6322e-05	-0.000412695	-2.40198e-05	-0.000165756	-0.000949285	-0.000981468	0.000677589	1.10915e-05	-0.00128408	-0.000675516	0.00032997
2006-01-13-13:00:00	0.000571054	-0.000583671	-0.000294823	0.000740049	0.000614267	-0.000771321	-0.00121899	-0.000335064	0.000662469	0.000349407	-0.00209765	0.00102877	0.000376251	-0.000168051	-0.000876792	0.000384276	-9.16789e-05	8.60337e-05	-0.000195833	-0.00164352	0.0007687	0.000110795	-0.000291504	0.00104702	0.00158234	0.00134216	1.0537e-05	5.30671e-05	-0.00119397
2006-01-13-13:05:00	-0.000829461	-0.000292368	0.000738532	-0.000573423	7.15127e-05	-0.000195155	0.000401525	0.000385736	-0.000414806	-0.00046839	0.00104995	-0.000319919	-0.000414195	-0.00031656	-0.000218373	0.000444623	0.000529128	0.000299898	-0.000148912	0.000898125	0.000392686	-0.000841769	0.000315255	6.28393e-05	-0.000268414	0.00033015	0.000585604	-0.000326893	0.000453249
2006-01-13-13:10:00	-0.000119459	-0.00094496	-0.000515216	-0.000432322	0.000820325	-0.00055582	-0.00029815	0.000390092	-0.000635542	0.000428974	-0.00124147	0.000141268	-0.000521547	-0.000272038	-0.00111697	0.000723986	-0.000502648	0.000342111	-0.000280475	9.8459e-05	-0.000167359	0.000124115	1.8816e-05	-0.000741081	0.000324486	0.000208022	0.000255044	-0.000558553	-6.00801e-06
2006-01-13-13:15:00	-6.42222e-05	-0.000371987	0.000284537	0.000198201	0.000145606	-0.000177947	-0.000947905	-5.85834e-05	0.000522925	7.02008e-05	0.000408261	0.000218766	-0.000384924	-0.000457357	-0.000735815	0.000261904	-0.000383163	-6.85027e-06	-0.000394328	5.87879e-05	-5.77908e-05	6.96768e-05	0.000762959	0.000183714	-0.00115941	-0.000912818	-0.000719425	-0.00111325	-0.000865806
2006-01-13-13:20:00	0.000323206	0.000998191	0.000432574	0.000183121	-5.12137e-05	-0.000295261	0.000898475	-0.000768433	-0.000251075	-0.000708615	-0.000444218	-0.000115	-0.000920649	0.000643749	-0.000197661	-1.14318e-05	0.000116333	8.85188e-05	0.00147649	0	-3.95366e-05	-2.63985e-05	0.00136889	0.00111052	0.000539237	0.000371893	0.000907367	0.000978147	0.0010927
2006-01-13-13:25:00	2.06937e-06	0.000215012	-5.50408e-05	9.06863e-05	0.000267615	0.00127518	0.0003946	0.000418336	0.000417221	-6.56627e-05	0.000202762	-0.000181171	0.00094261	0.000162378	0.00127381	6.2063e-05	0.000340474	7.10211e-05	0.000277991	0.00093362	0.0006722	0.000692447	-0.00037332	-0.000166556	5.59955e-05	-0.000203338	0.00116631	0.000489711	3.16737e-05
2006-01-13-13:30:00	-0.000708558	-0.000424818	-0.00112683	-0.0003743	-0.000861941	-0.00113005	-0.000618519	-5.1399e-05	-0.00048488	0.000757065	0.00273028	-0.000340458	-0.000793377	-0.000419075	-0.000809986	-0.000411029	-0.000510089	-0.000550994	0.000119873	-0.00063111	-0.00051126	-0.000199147	-0.000789751	-0.000395382	-4.70735e-05	-0.000630975	0.00183524	0.0012104	0.000799606
2006-01-13-13:35:00	0.000324407	-0.000577644	-0.00113429	-0.000354093	-0.000595842	2.86056e-05	-0.000503755	-0.00101829	0.000666747	0.000235728	0.000554427	4.19928e-05	0.000997458	-0.000530092	-0.000202287	-0.000294641	0.000622981	-0.000709589	0.000601238	-0.000743265	0.000393042	-0.000827048	-0.000534924	-0.000374883	-0.000340467	-0.000254802	-0.00034803	0.00028567	-0.000737347
2006-01-13-13:40:00	0.000722876	0.000907391	0.000957318	0.000953881	0.000339984	-0.000674403	0.000750959	1.0071e-05	0.000137397	0.00024134	-0.00181792	-1.31495e-05	0.000574239	-0.000814047	0.000722769	0.000198097	-0.00089464	0.00105245	0.00100886	0.000282027	0.000381868	0.000586908	0.000824973	0.000920614	0.000655102	0.000805734	-0.00021997	-0.000846879	0.000455552
2006-01-13-13:45:00	0.000362885	0.00221498	-0.00051015	-0.000270886	0.000806696	-0.000848517	-0.00016098	5.36813e-05	0.000268395	-0.000713083	0.000320585	5.51233e-05	-0.00045407	-0.00254336	-5.99238e-05	-0.000224366	-3.76221e-05	-0.000639118	0.000157904	0.000114053	0.000278309	-0.000383959	-0.000420404	0.000148071	-0.000192783	-7.08858e-05	-4.37811e-06	0.000455214	0.000487764
2006-01-13-13:50:00	0.000859236	0.000240724	0.000843301	0.000641227	-0.00147842	0.000210575	0.000947538	-0.000569384	0.000433741	0.00027619	0.00129425	0.000124264	0.000201968	-0.000911858	-0.000598171	0.00125526	-4.19691e-05	-3.70436e-05	0.000596631	0.000307376	0.000430024	0.000379773	0.000671405	0.000556946	0.000832455	0.00111541	0.000301341	0.000686447	-0.000137629
2006-01-13-13:55:00	-0.000177298	0.000217284	-0.000347511	-0.000116705	0.000457341	-0.00179791	-0.00073291	0.000464635	0.0001394	-0.000168642	-5.50744e-05	-0.0010218	-0.000506449	-0.000992345	-0.000232216	-0.000376089	-0.00013663	-0.00012827	-0.000368959	0.000431362	-0.000660219	-0.000754481	-0.00198994	0.000293632	-0.000387291	-0.000878024	-0.000338594	-0.000816505	0.000371088
2006-01-13-14:00:00	0.00134381	-0.000824866	-0.000908079	2.83371e-05	0.000250525	6.91273e-05	0.000300246	0.000596734	-0.000861969	-0.000717598	-0.00101197	-0.00028104	-5.34911e-05	-0.000485783	0.000499823	0.000183225	-0.000122321	-0.00102024	-0.000814392	-0.000928131	-0.00119897	-0.000126811	0.000635684	-0.000229284	-0.000953675	-1.48216e-05	-0.00165767	-0.000241195	0.000405062
2006-01-13-14:05:00	0.000161987	7.79097e-05	-0.000162089	0.000264331	0.000158019	0.000390943	0.000775549	-0.000126016	0.000223381	0.000922665	0.000220123	0.000516288	0.0010144	-0.000985236	-0.000843985	0.000471678	-6.80403e-05	0.000426959	7.4942e-05	0.000156192	0.000658782	0.000403744	-0.000214923	0.000108014	-0.00068807	0.000699797	0.000701533	0.000154073	0.00121569
2006-01-13-14:10:00	-0.000649702	-0.00114223	-6.38554e-05	-0.000163048	0.000707238	0.000301774	-0.000313022	0.000201444	-0.000220847	-7.95238e-05	0.000461911	0.000368739	-0.000243854	-0.00175503	-0.000900093	0.000359529	0.00102233	7.22936e-05	-0.000119488	-0.000266728	-0.000108393	0.000914595	-0.000520151	-0.000528839	0.000229494	6.14597e-06	-0.00023772	-0.00013551	0.00123211
2006-01-13-14:15:00	0.000389416	0.00050468	1.93061e-06	0.00021662	-0.00139233	-0.00263328	2.89668e-05	0.000495909	0.00019796	-0.000194494	0.000616922	-0.000250123	-0.000295495	-0.0010025	2.88861e-06	-0.000327269	0.0011872	0.000951575	-0.000224388	0.000417823	0.000318925	-0.00122611	-0.0010016	0.000220721	0.00108093	-0.000406465	0.00141312	0.000327572	-0.000591941
2006-01-13-14:20:00	0.00176239	0.000541939	-0.00106205	-0.00032977	0.00137175	-0.000593844	0.000234069	0.000935903	0.000265812	2.96957e-05	-0.000214315	0.000272012	-0.000310451	0.000699097	0.00203812	0.000379407	-0.00123798	0.00027522	0.00127717	-0.000526875	0.000229227	-0.000129456	0.002015	0.000756025	-0.000564565	-0.000605776	-0.000631016	-0.00035723	0.00100136
2006-01-13-14:25:00	-0.000324547	-0.000500708	0.000161094	-0.00060044	0.000457147	-0.00251633	-0.000160995	0.00179014	-0.000371962	0.00034504	4.98925e-05	-0.000170992	-0.000982945	0.0034465	-0.000572099	-5.04392e-06	0.00103633	-0.000102478	-0.000548473	0.000523817	-0.000509083	-0.000402141	-0.000679581	0.000507796	-0.000409186	0.000593703	-0.000998569	6.37628e-05	-0.000608701
2006-01-13-14:30:00	-0.000265701	-0.000774287	0.000193973	-0.000460677	-0.001984	0.000112051	4.21565e-05	-0.00127753	0.000482814	4.75784e-05	-3.64551e-05	0.000520197	0.000874565	0.00112355	-0.000418152	-0.000735736	0.000707657	-3.77256e-05	-0.00070872	0.000346257	-0.00236006	0.00031821	-0.000343647	0.00012283	0.000255449	-0.00022161	0.000818262	-0.000606031	0.000552137
2006-01-13-14:35:00	0.000369062	0.000424932	-0.000492593	0.000181021	0.000342957	-0.000355111	0.000134498	0.000597551	0.00105638	-0.00030186	-0.00097566	0.000282445	-0.00021519	-0.0013254	0.0012777	0.00038846	-0.00110821	-0.000324739	-0.000479699	0.000241823	0.000646849	0.00034394	0.000151142	-0.000735896	9.11857e-05	-0.000190579	0.000343882	0.000132802	0.000232097
2006-01-13-14:40:00	0.00018861	0.000499605	0.000911243	-0.00037938	0.000872775	0.000301166	9.91971e-06	-0.00094567	0.0005165	0.00056392	0.000218529	-0.000395335	-0.000373877	0.00186897	0.00025296	-0.000560652	-3.96088e-05	5.40108e-05	0.000445205	8.49112e-05	2.86164e-06	0.000389219	0.000604759	0.000256752	-3.88926e-05	0.000948905	0.000251384	-0.000269318	0.000298032
2006-01-13-14:45:00	0.00120829	-0.00102345	-0.00112254	-0.000246805	-8.56952e-05	1.78204e-05	0.000956673	0.00121362	-0.000331367	0.000442694	-0.000909689	0.000784422	-0.000491503	0.00084679	0.000717033	-0.000141949	0.000704296	-0.000393281	0.000136557	-0.000353524	0.000760099	0.000536572	0.000332419	0.000591745	0.000903528	-0.00129973	-0.000932642	-0.00088256	0.00108386
2006-01-13-14:50:00	-0.000499553	-0.000344358	-0.00169772	-0.000777044	-0.000743834	-0.000781141	0.000281448	-0.000287747	-0.000323966	-0.000688139	-0.000659688	0.000309563	-0.000616349	-0.00160952	0.000621623	-0.000594319	-0.00187564	-0.000728367	-0.000763604	-0.000190652	-0.000585617	-0.00100089	-0.000283033	-0.000493291	-0.001822	-0.000523653	-0.00137493	-0.00107662	0.000701662
2006-01-13-14:55:00	0.000232587	0.000165285	0.000131796	-0.00014021	-0.000149132	0.000710766	0.00043341	0.000105498	-0.000675383	0.000580251	0.000468668	0.00115878	1.42158e-06	-0.000117342	-0.000691696	-0.00027376	0.00105875	-0.000583727	-0.00108631	-0.000121684	-0.000513702	-3.32105e-05	-0.00108753	-0.000543748	-0.000131407	-0.000357261	-0.000737398	-0.000954224	0.000907914
2006-01-13-15:00:00	0.000180362	-0.000232989	0.000999329	-0.000229192	0.000744402	-0.000609318	0.00075504	-0.000244279	0.000341386	-0.000393846	0.000486218	0.0013589	0.000580615	0.000399014	0.000689569	-0.000188828	-0.00318595	-0.00151528	0.00142892	-0.000308513	-0.00105479	-4.08977e-05	-0.000637975	-0.000289328	0.000261547	9.49475e-05	-0.000611755	0.000249877	-0.000121385
2006-01-13-15:05:00	-0.000255614	-0.000251877	-0.000969975	-0.00031593	-0.000280083	3.67075e-07	-6.66689e-05	-0.00129211	0.000284519	-0.000246497	-0.000983509	-0.00149871	-0.000380942	-0.0022346	-0.00123071	5.13587e-05	0.000438148	0.000625661	-4.31678e-05	-0.000179231	-0.00291815	-0.000388638	-0.000367687	-0.000794135	-0.00161552	0.00020862	0.000901076	-0.000512955	0.000234345
2006-01-13-15:10:00	0.00114517	1.69056e-05	0.00105867	0.000306284	0.000726272	0.000249123	0.000520884	-0.000659913	7.45565e-05	0.000239432	0.000173606	-0.00105926	7.28286e-05	0.00058758	-0.000312117	0.000126492	0.00116628	0.000235604	-0.000887808	0.00022482	0.000774476	-0.00088315	0.00180812	-0.00025367	0.000275203	-0.000751584	0.000313223	-0.000881298	0.00133006
2006-01-13-15:15:00	-0.000198329	0.00014119	-0.000626902	0.000259375	0.000719207	0.000758641	0.000481197	-1.65406e-05	0.000201991	0.000397782	0.000669749	-0.000334911	0.000502793	-0.00130444	-0.00191304	-0.000598807	0.00314381	0.00051151	0.000669493	0.000795203	-3.61109e-05	-6.75158e-05	0.000137158	0.000334415	0.000186745	0.00109969	0.0016468	0.000617184	0.0010919
2006-01-13-15:20:00	-9.4499e-05	0.000146379	0.000599245	-0.000621974	-7.43761e-05	-0.000493581	-0.000702142	0.000479337	-0.000188709	0.000599471	-0.00034235	-0.000838093	-0.000336632	-0.00206643	0.000118056	0.000156399	-0.0013073	0.000352695	0.0001085	-0.000125129	-0.00127044	0.000761507	-0.000554163	-0.000593533	0.00105655	0.000432395	-0.00101329	-0.000542513	-3.17512e-05
2006-01-13-15:25:00	-0.000334399	-0.000759155	-0.000409106	0.000850321	-0.000902796	-0.000580687	-0.00136812	-0.000316438	-0.000548523	-0.000260143	0.000423723	0.000690233	-0.000140814	0.000546889	-0.000456544	0.000830535	0.00041779	0.000947517	-0.000222001	-0.000627709	-0.000276969	0.000259049	-5.80486e-05	-4.16419e-06	0.00017189	-0.000441097	0.000395973	-0.000402947	-0.000773601
2006-01-13-15:30:00	0.000427148	-7.43159e-05	-0.000245936	0.000687946	0.000245338	-0.00038843	-0.000351966	-0.000699211	0.000833648	0.000292345	-0.000768884	0.00113046	-0.0012593	0.000475506	-0.000380694	-0.000755713	0.000897317	0.000199996	-0.000727395	-0.000352136	-0.000221109	0.000679136	0.0010184	0.000344152	0.00023385	-0.000132614	0.00019545	-0.000298443	-0.000345589
2006-01-13-15:35:00	0.000887427	0.000264359	-0.000455689	0.000330486	-0.000499193	0.000307893	-0.00176537	-5.41733e-05	-0.000338728	0.000295283	0.00157373	6.28464e-05	0.00105551	0.00144747	-0.000349265	-0.000259825	-0.000240375	0.000174791	0.000522632	0.000191156	0.000134521	0.000175121	0.00148455	0.000496887	0.000164074	-0.000877086	0.000220282	0.000811262	-0.000915303
2006-01-13-15:40:00	0.00139459	-0.000493117	-0.000211472	-0.00061998	-0.000213117	-0.00187918	-0.000157909	0.000132747	-0.000184525	-0.000325397	0.00196209	0.000992134	-0.000171328	0.00103455	-0.000201404	0.000590852	-5.88471e-05	-1.92226e-05	-0.000199222	-0.00069283	0.000567186	-0.000151016	0.000103177	0.000436872	0.000604552	-0.000523167	-0.000269972	0.00071417	-0.000936392
2006-01-13-15:45:00	-0.00193714	-9.58447e-05	0.000349641	-0.000523985	0.000273132	4.21944e-05	-0.00159222	0.000169393	0.00052815	0.000155227	0.000693239	0.000290105	0.000276251	8.30662e-05	0.00155837	-0.000517672	-0.00219597	0.000273677	-0.000427863	0.000590816	0.00114176	0.00103986	0.00164513	-5.66444e-05	0.000756196	-0.000948762	0.00119755	3.70134e-05	-0.000108846
2006-01-13-15:50:00	-9.44615e-05	-0.000941018	-0.000458871	0.000105845	-0.000254083	0.000190506	-0.00053959	-0.000740386	0.000231112	-0.000298026	0.000376974	-0.000938081	0.00028729	-0.000520735	-0.000215588	0.000320507	0.000513531	-0.00028837	0.000522799	-0.00017068	-0.000178731	0.000695414	0.000159239	-0.000351098	0.00107553	0.000290944	0.00192978	-0.000568906	-0.000706033
2006-01-13-15:55:00	-0.000317737	-8.93853e-05	-4.35702e-05	-5.78889e-05	-0.000127843	-0.000440739	0.00156634	-0.00118247	-0.000764617	-4.43082e-05	0.000231609	0.000362732	-9.40204e-05	0.000836483	0.00262406	-0.00123293	-0.00182911	-9.02576e-05	-0.000980402	0.000269451	0.000352494	0.000196837	3.46179e-05	0.000110142	-0.000324871	0.000289315	-0.00116632	-0.0011276	0.00219799
2006-01-13-16:00:00	0.00184035	-0.000889285	-0.000568928	-8.77684e-05	-0.000227881	-0.00289502	-0.000227881	-0.000420521	0.000661804	0.000115711	-0.0011386	0.00120267	-0.000169598	0.000424784	-0.000631049	6.86945e-05	0.00169838	-0.000590632	-0.000134181	-0.000227881	-0.000227881	-0.001335	-0.000987943	0.000101169	-0.000197355	-0.000227881	0.00121514	0.000251816	0.00010167
2006-01-17-10:00:00	0.0115911	0.000575045	-0.0020887	-0.00425153	0.00310008	-0.00743588	0.0214057	0.0025803	0.000610432	0.00184039	0.000704812	-0.0123878	0.00229648	-0.0100991	0.00326133	-0.00439928	0.000221587	0.000866541	0.0208919	0.00264742	0.00259523	-0.00108256	-0.0041987	0.00197062	-0.0034265	0.0132461	-0.0121994	-0.00112218	0.0128472
2006-01-17-10:05:00	-0.000622012	0.000210494	-0.00095624	-0.00155998	0.000350391	0.000100057	-0.00159285	-0.000669706	-0.000797477	-0.000473144	-0.00097892	0.000370163	0.000106243	0.0025155	-0.000700865	0.000141713	0.000654457	0.000358926	9.64634e-05	0.000589134	0.00650853	-0.000405962	0.000111982	0.000286891	-0.00101858	0.000728866	-0.00198726	-0.00116397	0.000101649
2006-01-17-10:10:00	0.000522818	-0.00176435	4.5914e-05	-0.000211266	0.00250319	2.91535e-05	0.00295603	0.000890245	-0.000612238	-5.57809e-05	0.0003142	0.000149837	-0.000898732	0.00135606	0.00167917	6.93541e-05	0.00230571	-0.000709885	-0.000950225	5.8348e-05	-0.00165227	0.000263933	0.00154898	0.000189865	-0.000192105	-4.09502e-05	-0.00188704	-0.000595666	0.000939108
2006-01-17-10:15:00	0.000182486	0.00141399	0.00295954	0.000629884	0.00105393	-0.00044345	0.000264862	-0.000740952	0.000756549	0.000297013	-0.000108069	0.000454187	8.29628e-05	0.00095985	0.000636812	0.000974273	0.00529763	0.000423786	0.000493918	0.00053309	-0.00222088	0.000842493	-0.00330456	0.00029568	0.00143936	-0.00113374	0.00335825	0.000780016	0.00125981
2006-01-17-10:20:00	-0.000569735	-0.000873161	0.000130866	-0.000563928	-0.00164192	0.00180916	-4.17329e-05	0.00120467	0.000134717	-0.000271816	-0.000710053	-0.00119797	0.000708851	4.05272e-05	0.00241457	0.000189748	0.00336368	0.000894453	-0.00406116	-6.40525e-05	0.000746086	0.00131712	-0.000908278	0.000120728	0.00124228	-5.63641e-05	0.00147453	0.000373355	-0.000855144
2006-01-17-10:25:00	0.000134553	-0.000728288	-0.000598514	-0.000909534	-0.000900522	-0.000372402	-0.001047	0.000586145	-0.00178431	-0.000231509	-0.000158229	-0.000459268	4.52913e-05	0.00120101	-0.00103528	-0.000216795	-0.00220205	0.000458443	0.000550639	0.000410508	-0.00135471	0.000614444	0.000176707	0.000312778	0.000210717	0.00149534	0.000243903	-0.000315791	-0.0016529
2006-01-17-10:30:00	0.00129683	-0.000826427	0.00121781	0.000758032	-0.000310456	0.00121686	-0.000148021	-0.00133779	0.00193073	-9.40484e-05	-0.000509105	0.00108093	0.00121774	0.000482254	0.000193405	-0.00069477	-0.00150987	-0.00181469	-0.000179549	0.000503608	-0.000203324	-4.99869e-05	0.000773405	-0.000634875	-0.000521311	0.000910331	0.000235262	-0.00108311	0.000828775
2006-01-17-10:35:00	0.000639499	-0.000836793	-0.00133016	-0.00165182	0.000279397	-0.0013027	0.000466167	5.90626e-05	-0.00178944	-0.000907386	-0.000777501	-0.00240291	-0.000393028	-0.000226934	-0.000563779	-0.000678612	4.93214e-05	3.11752e-06	-0.000755491	-0.0018625	-0.000605229	7.92128e-05	-0.000238244	-0.000431835	0.000283993	-0.00262082	0.000182644	-0.000277123	0.000307695
2006-01-17-10:40:00	0.00146806	-0.000190929	0.000588041	0.00138407	-0.000985995	0.00118668	0.000985195	0.0013549	0.00108118	0.00194034	0.00105848	-0.000329849	0.00134865	0.00237244	0.0021646	0.00028745	0.00178584	0.000917127	-0.00131192	0.000946534	-0.000733855	-0.00036505	0.00115145	0.000934048	0.00179162	0.00172479	0.00102581	0.000715936	0.000287878
2006-01-17-10:45:00	-0.00122211	-0.00069778	-0.00116702	-0.000280704	2.10838e-05	-0.00105296	-0.000411834	0.000309531	-0.000159738	-0.000488076	-0.00126898	0.000245526	-0.000141963	0.00170054	-0.000242223	-0.00081345	-0.00114977	-0.000484141	-0.000741599	-0.00193459	0.00128903	-0.000883722	-0.000889744	0.000126182	-0.000255936	-0.000212365	-0.000290716	-0.00180184	-0.00161931
2006-01-17-10:50:00	0.00050002	0.000134684	0.000156731	0.000650225	-0.000113343	-7.42763e-06	0.000811483	0.000990936	0.000543412	-0.000326607	0.00105745	-1.62595e-05	-0.00013348	0.00150468	0.00191516	0.00095662	0.000930364	0.000407852	-0.000638583	0.000465038	-0.00071904	0.000480275	0.000530962	0.00180876	0.00116666	0.000907774	-0.00239927	-0.00142224	0.00163962
2006-01-17-10:55:00	-0.000817196	-0.000558838	0.0024958	-2.85996e-05	-0.000501122	-0.000441967	0.00069924	0.000823961	-0.000444527	-0.00028178	-0.000593032	-0.000592534	-0.000894691	-0.00118468	-0.00193602	-0.000611151	0.000277431	-0.000286674	-0.00211521	9.49254e-05	0.000183962	-4.9395e-05	-0.00116004	0.000332823	-0.000891184	-0.000177436	0.00131422	0.00215098	0.00104791
2006-01-17-11:00:00	0.000201604	-0.000315483	-7.35574e-05	0.000385119	0.00179284	-8.91031e-06	-0.0015025	0.00108678	-0.000527225	-0.000646719	0.00117305	0.000566128	-0.000789678	0.00136127	-0.000269047	-0.000620993	-6.59446e-06	0.00107462	8.35477e-05	0.0012832	-9.51495e-05	0.00124123	-0.00102633	-0.000260839	-0.000391137	-0.000643464	-0.00120958	0.000882262	0.000492701
2006-01-17-11:05:00	-0.000783108	0.00173979	-4.82009e-05	-0.00074424	0.000676558	-3.44092e-05	-0.000770551	-0.00085453	-0.000800967	-0.000135946	-0.000311436	0.000700383	-0.000620708	0.000319006	0.000375968	0.000782323	-0.00305949	-0.000333379	0.000925427	-0.00153604	-0.00116792	-0.000525082	0.000229077	-0.000203105	8.8025e-06	7.90524e-05	-4.3439e-05	0.000645753	-0.00206035
2006-01-17-11:10:00	0.00134568	0.00115186	0.00115862	0.000139054	0.00165297	0.000322544	-0.000169579	-0.00100761	-0.000223716	0.000517587	-9.2871e-05	-0.000138737	-0.000603354	0.000705046	-0.00141921	-7.66613e-05	-0.000733546	-7.13707e-06	0.00160179	0.00123184	-0.00117531	0.00169525	0.000869613	-0.00123568	-0.000375632	0.000563786	0.00152386	-0.0004191	0.000650014
2006-01-17-11:15:00	0.000119714	-3.41155e-05	1.99925e-05	-0.000151753	0.000113999	-0.000553264	-0.00106831	-0.000865955	-0.000708452	-0.000760258	-0.000123726	-0.000413572	-0.000154367	-0.00139268	-0.000298311	-0.00043386	0.000739215	-0.00140159	-0.0020534	-0.000913408	-0.000176068	-0.000637956	-0.00247471	-1.47184e-05	2.89956e-05	0.000866952	-0.00178763	-3.99304e-05	0.000154987
2006-01-17-11:20:00	0.000901213	-0.00133448	0.0011455	0.000592246	0.000725935	-0.00191853	1.40285e-05	0.000571508	0.0001313	-0.000467746	0.000492162	-0.000761841	-0.000433802	-0.00134626	-0.00031867	0.000668999	0.000157264	-0.000670303	-0.00124322	0.00087899	0.000615994	0.000420117	0.00113951	-0.00109354	-0.000144802	-0.000953235	-0.00116386	-0.00131316	-0.000739012
2006-01-17-11:25:00	0.00156131	0.000617804	-0.000385859	0.000533956	0.000498435	0.000614823	0.00108096	0.00102947	0.000932309	0.000237775	-0.000197117	0.000951708	0.000863904	-0.000612601	0.000118484	0.00174145	0.000454134	0.000754909	-0.00131546	-0.001031	0.000503789	0.000564208	0.000993498	0.000835335	0.000496181	0.000436297	0.000391032	0.000399156	0.000458063
2006-01-17-11:30:00	0.000364245	-0.000115073	0.000449572	-0.000224128	-0.00108375	-0.00168874	-7.5807e-05	-0.000490757	-0.00103445	-0.000190642	0.000916897	0.0012907	0.00080239	-5.92062e-05	-0.000506546	-0.00207701	-0.000580809	0.000347013	0.00118593	0.000528458	0.000168891	0.000837625	-0.00102937	-0.000355019	-0.000321701	0.000199189	-0.000383624	-0.000617428	-0.000892835
2006-01-17-11:35:00	-0.000261139	0.00017797	-0.000500087	0.000305811	-0.000720797	-7.5362e-05	-0.000113901	-0.000418651	-0.000487011	-0.000199945	-0.000479602	0.000797563	-0.000332291	0.000128938	-0.00073392	-0.000269294	-0.00112357	-0.000127412	-0.000198611	-0.0015274	-5.57347e-05	0.000224997	-0.000860897	-5.93092e-05	-0.00139516	-0.000470607	0.000192596	-0.000510061	-0.00103591
2006-01-17-11:40:00	-0.000285427	-7.63755e-05	-5.77351e-05	5.68753e-06	0.00171584	-0.000185919	-0.000634101	0.00150451	-0.000285409	-0.000503813	0.000823598	-7.70638e-05	0.000502588	-0.000255182	-5.03565e-05	-0.000216916	0.000638033	-0.000255632	-0.000249467	-0.000133838	-0.000511054	-0.000180705	-0.000688171	-0.000303283	0.000109256	2.22502e-05	-0.000444917	-0.00127727	0.000267936
2006-01-17-11:45:00	0.000339931	-5.98774e-05	-0.00119982	-0.000769678	0.000443597	0.000693652	0.000202036	0.000637425	-3.63384e-05	0.000742931	0.000617802	0.0012941	-0.000160877	-0.000485466	-0.000208862	-0.000251581	0.000679635	-0.000859103	-0.000592688	0.000656152	7.26276e-05	0.000387928	-0.000816818	0.000411641	9.36995e-05	-2.30166e-06	0.000195357	-0.000414505	0.000384838
2006-01-17-11:50:00	0.000229015	-0.000342003	-0.00045416	0.000264348	0.000300995	3.91117e-05	0.00134032	1.40337e-05	-0.00075411	0.000867375	-0.000673642	0.000231856	-8.55005e-05	0.000346805	3.61047e-05	0.000494978	-6.07985e-05	-0.000215592	-0.000927516	-0.000144643	0.000480845	-0.00034566	-0.000114359	0.000172232	0.000304895	-0.00108094	9.85478e-05	7.06561e-06	0.000184426
2006-01-17-11:55:00	-0.000237577	0.000597162	0.000846773	0.00115069	-0.00103005	9.98855e-05	-0.000362565	-0.000135828	0.00105857	0.00064561	0.000857432	-0.000316722	-8.32866e-05	-0.000295925	-0.000678535	2.14015e-05	0.000189819	-0.000301234	0.000489646	0.000312673	-0.000157947	-0.000190973	-0.000435687	0.000239464	-0.000175828	0.000625416	-0.000520922	0.000192184	0.000141382
2006-01-17-12:00:00	0.000607674	-0.000111044	0.000112204	0.000694116	0.000807971	5.88892e-05	-0.00014776	0.0009583	-0.00013481	4.73125e-05	-0.000268135	-9.19129e-05	-6.8365e-05	-0.00134866	0.000679578	-0.000162177	-0.000402846	0.000539463	0.000186763	-7.3593e-05	-0.00074821	-0.00090835	0.00107672	0.000378074	0.00106682	0.000717945	-0.000589547	-4.57114e-05	0.00027308
2006-01-17-12:05:00	0.00110412	-1.75385e-05	-0.000190938	-0.000729534	-0.00061109	-0.000601918	0.000586486	-0.00085913	0.000496247	0.0004057	-0.00109049	0.000241929	6.09165e-05	0.000209762	-0.00062178	0.000364908	-0.00105193	-0.000991093	0.0012192	-0.000181999	-0.00101525	0.000121964	-0.00121723	0.000652556	-0.000367773	0.000599945	-0.000100218	-0.0011101	0.000474168
2006-01-17-12:10:00	-8.15933e-06	-9.17321e-05	-0.000284179	-0.000532496	0.000558082	0.00114836	-5.72678e-07	-0.000495713	-0.000292648	0.000133961	-0.00012387	-0.000272878	4.62489e-05	0.000822127	8.4247e-05	0.0016799	3.35711e-05	0.00119059	-0.000598805	-0.000112766	0.000555847	0.00122744	0.000853929	-0.000643465	0.000193553	-0.000654251	-0.000822757	-0.000846257	-0.000409394
2006-01-17-12:15:00	-0.000221564	-1.55956e-05	0.000219615	-0.000513119	0.000146469	0.00152972	0.000951701	-0.000825418	-0.000318633	-0.000870048	-0.00142861	-0.000855176	0.00032475	-0.000963441	-0.000477894	6.76812e-05	-0.000362378	-0.000352903	-0.000109512	4.49539e-05	0.000432729	0.000672746	0.000135627	-0.00100227	-9.11292e-05	0.00052144	-0.000392178	-0.000251191	-0.000789375
2006-01-17-12:20:00	-0.00118176	1.69443e-05	0.000659115	0.000439351	-0.000208723	-0.000199956	-0.000420303	0.000233137	0.000525084	-4.32728e-05	-0.000758195	-0.000408277	0.000328164	-0.00146496	-0.000203343	0.000638371	0.00098369	0.000326933	9.46045e-05	-0.000209156	0.000502265	0.000547153	0.00297242	0.000272614	-0.000241213	-0.00157088	0.000431883	0.00101651	-0.000194266
2006-01-17-12:25:00	0.000410469	-0.000178445	-0.000731062	-0.000343119	-0.000562005	9.05605e-05	0.000777936	-0.00105235	-0.000815289	-0.000255957	0.00130885	-0.00057757	-0.000148055	-9.621e-05	0.000477468	-0.00104165	0.000290217	2.90699e-05	0.000577084	0.00052693	-0.000123422	-0.000553458	0.000523056	-0.000433844	-0.000181113	0.000587748	0.00155831	0.00101815	6.89216e-05
2006-01-17-12:30:00	-0.000835481	-0.000468412	-0.000149729	0.000438056	-0.000596929	0.000123937	0.000495544	-0.000189338	0.000909512	0.000452457	-0.000803719	-0.000207683	0.000185696	-0.000623003	-8.41132e-05	0.000605082	0.00113756	0.000700925	-0.000607973	0.000111152	0.000964791	0.000273865	-0.00040894	-0.000622445	0.000308854	-0.00100284	4.98012e-05	0.00196416	-0.000739699
2006-01-17-12:35:00	-0.000387528	-8.49458e-05	-7.23317e-06	-0.000385371	0.000757757	0.000135405	0.00155496	-0.000872224	-0.000212353	8.59293e-06	-0.000664606	0.000280111	-0.000291323	0.000534402	0.000458299	0.000314255	-0.000940885	0.000633839	0.00207191	-0.00035047	0.00085869	-7.01688e-05	0.00181742	0.0010065	-0.00071354	-0.000548679	-0.000878297	-0.00104868	0.000826453
2006-01-17-12:40:00	0.000467774	-0.000400517	-0.000216717	-0.00133031	-0.000414665	-0.00178639	0.00126736	0.000211669	-0.000317914	0.000668764	0.000312615	0.000273171	-9.93011e-06	-2.03021e-05	0.000304632	2.68979e-05	-0.000327308	0.000388768	0.000786631	-0.000287842	-0.000177115	-0.000290544	-0.00104747	0.00064967	7.10675e-05	0.000908925	-0.000462645	0.000619606	0.000740726
2006-01-17-12:45:00	4.74795e-05	0.000650927	9.50528e-05	-0.00105749	-0.000990122	0.000874643	0.000482673	0.000485437	-0.000199428	-0.000512039	-0.000558099	0.000299053	-0.000541007	0.000349151	-0.000868927	-0.00015534	-0.000433762	0.000234978	-0.00203099	0.000359799	-0.000568174	-0.000553994	-0.000580829	0.000162132	0.000817308	0.00121509	-0.000214767	0.00106717	-9.51266e-05
2006-01-17-12:50:00	-0.000920283	-2.15986e-05	0.00028931	-0.000276781	0.00127944	-0.000707903	0.000180309	1.00009e-05	0.000578809	0.000240405	-0.000125677	0.000545698	-0.000441443	-0.000675425	0.000456889	0.00016707	-4.14159e-05	-6.08766e-05	-0.00184997	0.000290094	-0.000912278	-0.000874119	0.00025932	8.60409e-05	4.03739e-05	-3.61342e-05	-0.000442298	0.000369906	0.000238458
2006-01-17-12:55:00	-0.000246812	0.000670912	0.000483444	0.000395732	-0.000310867	-0.000311678	-0.000841152	-0.000141999	0.000436778	0.00042928	0.000369829	0.000178691	-9.07753e-06	0.000165721	1.32912e-05	-0.000800879	0.000208776	6.73393e-05	0.000677655	0.000147272	7.75499e-05	0.000734672	0.000240543	-0.000419034	1.89979e-05	0.00110222	-1.0212e-05	-0.000498232	-0.00109459
2006-01-17-13:00:00	-0.000590687	-7.77825e-05	2.58188e-05	-0.00047881	4.37072e-05	-0.000110183	0.000777097	-0.000731684	-0.000364605	-0.000842126	-0.00115912	-0.00077113	-8.33144e-05	-2.39781e-05	-0.00107857	-0.000469159	-4.24662e-05	-0.000630054	0.000482712	-0.0001529	-0.000704272	-0.000107988	-0.00102062	-0.000128836	-0.00111328	-0.00112493	-5.7347e-06	-0.0021128	0.00121452
2006-01-17-13:05:00	-0.000828172	0.000546891	0.000365276	-0.00075019	-0.000105797	0.000212882	0.00105926	0.00115985	0.000493278	0.000169874	-0.000569399	0.00043445	0.000327926	0.000596509	0.0005332	0.000806274	0.000380571	0.000462632	-0.000278142	0.000794711	-0.00241129	-0.000786015	-0.00282181	-0.000441191	0.000534099	0.00198851	-0.00123412	-0.00091512	0.000944045
2006-01-17-13:10:00	-0.000531542	-9.21089e-05	0.00029791	-0.000331518	0.000658405	-0.00102697	-0.000689152	0.000946048	-0.000247927	5.64965e-05	-0.000213516	0.000572923	-0.000769815	0.00013786	-0.000181853	0.000561154	-0.000543831	-0.00174065	0.00049655	0.000935533	-0.00136566	0.000198533	-0.000233446	-0.000773297	1.90895e-05	-0.00021128	-0.000520347	-0.000145838	-0.000413294
2006-01-17-13:15:00	-0.000280032	-2.71939e-05	-0.000745819	-0.000179582	-0.000151704	-0.00148817	-0.000189565	-0.000404254	-0.000450641	9.84958e-05	-0.000410824	0.000606121	0.000500233	-0.000624581	-0.000272951	0.000492122	0.000290997	-0.000934803	-5.16321e-05	0.000133533	-0.000234189	-4.29348e-05	-0.00154222	-0.000371319	-0.000262944	-0.000328336	0.00127418	0.000780399	0.000378582
2006-01-17-13:20:00	0.000933051	0.000558963	0.00056883	0.00114294	-0.000814276	-0.00141618	-0.000881307	0.0010251	0.00105562	0.000921373	0.000609827	-3.9953e-05	0.00030556	-0.000166894	-0.000502842	0.00162973	2.73479e-05	0.000431782	0.00106258	0.000962581	6.32259e-05	0.000136081	-0.00197479	0.00130573	-5.38653e-05	5.12523e-05	0.000877537	0.000266655	0.000191083
2006-01-17-13:25:00	-0.0006406	-0.000420767	-0.000647447	0.000474629	-0.00122455	-0.000451007	-0.000213937	-0.00101669	-7.84527e-05	-0.000953618	0.000136042	-0.00013425	-0.000576413	0.000646581	0.000201809	-0.000349237	-0.000704206	-0.000967847	0.000686576	0.000828252	0.000110769	-0.000909397	-0.00199943	-0.00051385	-0.00048631	0.00101467	-0.000612404	-0.000356685	-0.000517158
2006-01-17-13:30:00	-0.000596091	-0.000281948	-0.000842233	-0.000190342	0.000827258	-0.000523851	-0.000270099	-0.000524661	-0.000688483	-0.000120419	0.000539972	-0.000396434	-0.00141873	6.60466e-05	-0.00109846	-0.000642716	-0.000525015	-0.000129269	-0.000332584	0.00018071	0.000116369	0.000506749	5.17148e-05	-0.000236772	-5.29167e-05	-0.000871403	-0.000807456	-0.000351246	0.000704541
2006-01-17-13:35:00	0.000138835	9.85009e-05	-0.000253904	-0.000360542	0.000399794	-0.000749154	7.10467e-05	0.000142684	-7.01693e-05	-0.000412524	0.000272556	0.000417234	-0.000561843	-0.000422833	0.000136693	-0.000531233	0.000552258	-0.000396798	0.000408744	0.000433245	0.00323537	-0.000377619	0.000375698	0.000565645	-0.000881832	-0.00100642	-0.000433454	0.000507009	0.000522864
2006-01-17-13:40:00	-0.000266412	-0.000587935	-0.000106755	0.000589709	0.000741924	-0.000963444	5.76909e-05	-0.000395659	0.000691622	-0.000181371	5.17155e-05	0.000620982	0.000246608	-1.13466e-05	-0.000145567	6.92661e-05	0.00134241	-0.00016648	0.000919965	-0.000321699	-0.00017538	-0.000512451	0.00140531	0.000715015	0.000203927	0.00113432	-0.000314465	-0.000452784	-0.0001642
2006-01-17-13:45:00	0.000536768	5.57121e-05	-0.000113857	0.000423161	0.00186717	0.000891112	0.000460265	-0.000565128	-0.000586737	0.000118859	-0.000321321	0.000317973	0.000300159	0.00164879	4.28262e-05	5.781e-05	0.000523336	0.000142626	-0.00045088	0.000432545	-0.00122129	0.000604774	0.00168723	-0.000330908	-0.000271931	-1.28491e-05	0.000425125	-0.0011043	-0.00115577
2006-01-17-13:50:00	0.00103718	0.00030904	-0.000406047	-0.000176167	-0.00156148	0.000140841	0.000980089	-0.000246996	0.000741675	-0.000298994	-0.000444981	0.000620946	0.00148367	-9.82756e-05	0.000102377	0.000489434	0.00081441	0.000131925	-0.000207104	-4.17731e-05	-0.000331207	4.4272e-06	0.0024753	0.000172325	0.00117098	-0.00168512	0.000473993	0.00078548	0.000749001
2006-01-17-13:55:00	0.000983543	7.60259e-05	-0.000849869	-1.147e-05	0.000127263	0.00024857	0.000574352	-8.99621e-05	-0.000845325	-0.000119861	0.000467347	0.000388567	-0.000140135	-0.00176064	-0.00141602	0.00128176	7.86974e-05	0.000199246	0.000345473	3.58671e-05	-0.000857662	-0.000112479	-0.00133848	0.000351695	-0.000221518	4.65845e-05	-0.000276305	-0.000197753	0.000369112
2006-01-17-14:00:00	-0.000638021	-0.00059002	-0.000616178	0.000635339	-0.000622635	0.00146146	-0.000112233	-0.000396987	-0.000407728	-0.000728477	0.000129001	-0.000200313	0.00111986	0.00039577	-0.000662646	-0.000522992	0.000268118	9.30126e-05	0.000205703	-0.000495474	0.000941126	-0.000157892	0.000110548	-0.000487297	-0.000400473	0.00128042	0.00138708	-0.00120633	-0.000326438
2006-01-17-14:05:00	-0.00144151	-0.000316608	-0.000921953	-0.00131068	-0.000397099	-0.000431875	-0.000291483	-0.000621164	-0.000344847	0.000986834	-0.000253526	0.000239335	-0.000376701	-0.000757381	-0.000668962	0.000393552	-0.000752943	0.000257458	3.27068e-05	-0.00159895	-0.000256456	-0.00169634	-0.000141922	-0.00110249	-0.00215251	0.00170676	-0.000146584	-0.000856648	0.000331103
2006-01-17-14:10:00	-0.00113873	-0.000794771	-7.82219e-05	6.58111e-05	0.000831461	0.00110078	-0.00120706	4.78975e-05	0.000424698	0.000371264	0.00157945	0.000357075	0.000220849	0.000923442	-0.000422772	0.000683924	4.20725e-05	-0.000349296	-0.000635605	-0.00015643	-0.000303932	0.000436545	-0.00134348	-0.000231867	0.000368041	0.000221537	-0.000398493	0.00118469	0.000275402
2006-01-17-14:15:00	-0.000659452	0.000495557	-0.000128435	4.69221e-05	0.000204434	0.000252439	-0.00030605	0.000359735	0.000468631	0.0010925	0.000887344	-0.000156164	0.000445921	0.000526677	-0.000948197	-0.000167579	-0.00154169	0.000710755	0.000362472	-0.000534298	0.00102843	-8.83886e-05	-0.00026265	9.04397e-05	0.000126639	-7.74777e-05	-6.26866e-05	0.00075293	-0.000227296
2006-01-17-14:20:00	-0.00142017	0.000253622	4.86688e-05	0.000853516	0.000953033	3.9664e-05	0.000786982	-0.000938984	-0.000551191	0.000699703	0.000175351	0.000807021	-0.000247587	-0.00013873	-0.00071077	-0.00104135	0.00141851	0.00062973	-0.00106885	-0.000726653	0.00123208	0.000429299	0.000110045	2.78319e-05	0.000524093	-0.00211055	0.00065178	0.000756555	0.000348165
2006-01-17-14:25:00	0.00104981	-0.00023978	-0.000140667	0.000873583	0.000184593	0.00126537	-0.000745162	0.00194324	0.000642884	1.9767e-06	0.000748305	0.00113709	0.000639831	0.000908437	-0.00028785	0.000398681	0.000783722	8.71351e-05	0.00131682	0.000573218	0.000149625	0.00112221	-0.00134621	-0.000327779	0.000264453	-0.000766034	0.000464428	0.00114295	-2.76403e-05
2006-01-17-14:30:00	0.000211359	0.000280756	6.7803e-06	-5.07862e-05	0.000442814	-0.000193425	0.00026286	0.000257213	0.000328976	-0.000237195	0.000134817	0.000283142	-0.000298295	-0.000547359	-0.00134515	-0.00061156	0.000584051	-0.000179974	0.00151493	-0.000455312	0.000394158	-0.000161548	0.000332697	0.000708709	0.000950604	0.00013473	0.000161129	-3.18423e-05	-0.000330098
2006-01-17-14:35:00	0.000941698	1.47086e-05	-0.000878425	-1.56131e-05	-0.00242006	-0.000425861	-0.00145249	-0.000544906	-0.000521477	-4.68236e-05	0.000557113	-0.000222297	-0.000195812	-0.000720872	0.000385083	-0.000570429	-0.000187735	-0.000173259	0.000109061	7.21303e-05	0.000576829	-0.000401704	0.00275958	-0.000587363	0.000306774	-0.00272928	-0.000115381	0.000490503	0.000439259
2006-01-17-14:40:00	-6.98099e-05	0.000494817	-0.000917761	-8.78569e-06	0.000919542	-0.00116695	-0.000377073	0.00021919	0.000373926	-0.000104727	0.00123263	-0.000200184	-0.000209087	0.000665862	0.000270237	-0.000180615	-0.000548828	0.000300885	6.59115e-05	-1.05987e-05	0.000786328	0.00014034	0.00123696	0.000347001	0.000340372	-0.000894354	-0.00126379	0.000140131	-0.000368645
2006-01-17-14:45:00	0.000218544	-0.000460763	0.000824646	0.000336678	0.000635854	-0.000306236	0.000463291	-0.000298683	0.000447375	-0.000626081	0.000143163	0.000304821	0.000904736	-0.000917772	0.000211813	-0.000176316	0.000373819	-0.000403794	0.00109539	0.000112644	-0.00324428	-0.000542755	-0.00080426	-0.000177649	-0.000765924	-0.00011743	-0.00110936	-0.000356045	0.00142154
2006-01-17-14:50:00	-0.000837875	0.000174116	-0.000125095	-0.000743583	-0.000227002	-0.000411218	0.000485837	9.18327e-05	-0.000489621	-0.0002673	-0.000182189	0.000832024	-0.000199348	-0.000906241	-0.000636228	-0.000525222	-0.00103173	-0.00115912	-0.00103371	-0.000295569	-0.00329314	-0.000527071	-0.00234471	-0.00103599	-0.000828005	0.000274793	-0.0020105	-0.000572012	-0.000128536
2006-01-17-14:55:00	0.00152674	9.1754e-05	0.00051809	-0.00023346	0.000106123	0.0012148	0.000630816	-0.000583081	-0.000683934	-8.14427e-05	0.000442924	0.00179036	-0.000198607	0.00034904	0.000160851	-7.42279e-05	-0.0001302	0.000132427	-8.59317e-05	0.000223747	-0.00253909	0.000568098	0.00146228	4.06697e-05	-6.06063e-05	0.000558891	0.00134229	-0.00086981	0.000211995
2006-01-17-15:00:00	0.000356069	0.000704082	-0.00103396	0.00014358	-0.000160663	-0.000520961	0.000600025	-0.000495569	-0.000655106	-0.000722172	0.000882042	-0.00161677	-0.00124964	-0.000527501	-0.000613374	0.000895839	-0.000687603	-0.000344457	0.000147976	-0.000260693	0.000768976	0.000199758	-0.000421348	0.000956512	-0.000259871	8.21292e-05	-0.000741087	0.000620668	0.000544268
2006-01-17-15:05:00	-0.00117996	-2.91235e-05	0.000280197	0.000254662	0.00135475	-0.000340436	0.00117115	-0.000385012	0.000166399	0.00141982	-0.00135818	-0.000612782	0.0002397	-0.000649525	0.000401712	0.000217174	0.000186664	-0.000935798	-0.00107847	-0.000260153	-0.000149266	-0.000265246	0.00118938	-0.000780311	0.000346941	-0.000837602	0.00047942	-0.00102153	0.000107224
2006-01-17-15:10:00	-0.00076731	-0.000340192	-0.000785865	-0.000595003	0.00216515	-0.00119349	-0.000266372	-0.000401661	-0.000740456	-0.00120122	-9.72029e-05	0.000812682	3.72478e-05	-0.000401391	0.000150609	-6.10066e-05	-0.000840601	-0.000488045	2.54395e-05	-0.00204798	-0.000254623	-0.000257513	0.000147544	0.000242179	-0.000649512	0.000215443	0.000183451	-0.000456658	-0.000403361
2006-01-17-15:15:00	0.000380925	0.000389212	-0.000280526	0.000170191	0.00160644	0.00054117	-0.00188721	0.000267682	0.000463786	2.07155e-05	-0.000319309	-0.000523649	0.000590138	-0.000100105	0.000893712	-0.000828855	0.000541026	0.000189612	-0.00295297	0.000250591	5.76299e-06	-0.000265229	0.00123853	-0.000248721	0.000727114	7.67251e-05	0.00039688	0.000675577	-0.0010569
2006-01-17-15:20:00	1.28563e-05	0.00077746	0.000239354	0.000440076	-0.00166233	0.000772898	0.000441132	-0.00079051	0.000867443	0.000246319	-0.000522603	0.000866114	0.000404332	0.000311902	0.0010873	-4.15921e-05	0.000751476	2.15498e-05	0.000402351	-0.000378853	8.4338e-05	-0.000145244	-0.000179707	-0.000259427	0.000594358	0.000612335	0.000508572	0.000770787	0.00098681
2006-01-17-15:25:00	-0.000161963	-0.000969508	-0.000208511	0.000440265	2.73351e-05	-0.000487147	0.000483131	0.000583593	-0.000748297	-0.000400519	-0.00172847	0.000190081	-5.69111e-05	-0.000608755	-0.000147924	7.67249e-05	0.000478784	0.000303253	-0.00203258	-0.000870344	-0.000593389	0.000242743	-0.00126058	-0.000115398	-1.78074e-06	-0.000617692	-4.24333e-05	-0.000586602	-0.0010212
2006-01-17-15:30:00	0.000335768	0.000274926	-0.000978955	-0.000612426	0.00179978	-0.000632881	0.001016	-0.000109319	0.000590777	0.000336906	-0.000243566	-0.000198344	0.000612743	0.00171588	-0.000829543	0.000384127	0.000733479	-4.50792e-05	0.000126643	0.000772322	-0.00039152	-0.000871831	-0.000295047	0.000159598	0.000439553	0.000423424	0.000184784	0.00084477	0.000541624
2006-01-17-15:35:00	-0.000132215	-0.00047147	-0.000317697	-0.000849803	0.000483957	0.00246686	0.000602036	0.000211045	-0.00039685	-0.000778784	-0.000408366	0.00100632	-0.000813745	-0.00262148	0.000215286	-0.00172365	-3.7161e-05	-0.000121981	-0.00040592	-1.33995e-05	-0.000634471	-0.00012747	-0.000772599	-2.15328e-06	0.000819181	-0.000684959	0.00039595	-0.000180758	0.000169662
2006-01-17-15:40:00	-0.000349208	0.000441571	-0.000518675	0.00114181	0.00163749	0.000609843	-6.97301e-05	0.000756717	0.000682609	-0.000557487	-0.000291601	0.000730852	-0.000575618	0.00010907	0.000302686	0.000349544	0.00012111	0.000731414	0.000140584	0.000315832	0.000767842	-0.000265965	-0.000609431	0.000194008	0.000771366	-0.000438759	0.00125079	-0.00042746	-0.00110756
2006-01-17-15:45:00	0.00148621	0.000241463	0.000666822	0.000534958	-0.00103868	0.00264071	-0.00131442	5.65157e-05	-0.000230293	0.000571717	-0.00293336	0.00053674	1.94899e-05	-0.000664786	0.000501332	0.000925823	-0.000368929	0.000200154	-0.000231375	-0.000490379	0.000628771	-1.20547e-05	0.00170802	0.000559594	0.000182758	-0.00181089	0.000334391	-0.000767707	-3.58809e-05
2006-01-17-15:50:00	-0.00114706	0.00109254	0.000994319	5.71124e-05	0.000301151	0.000662969	-0.00094218	-0.000139929	-0.0010966	0.00150268	0.00135946	0.000236046	0.000216545	0.00145076	-0.000548601	0.00114119	-0.00023064	0.000431672	-0.000122867	5.60618e-05	-0.00109139	-0.000714325	0.00064197	0.000179428	0.000698802	0.000593854	-0.000904104	0.000101073	-0.000821751
2006-01-17-15:55:00	-0.000543485	-0.00155604	-0.000608764	0.000391708	0.000581553	-0.000552093	0.00113768	-0.000480728	-0.00103845	-0.000314076	0.000776022	0.000951833	-0.000460227	0.000921503	-0.00195444	0.00259672	-0.000742143	0.000113047	0.000206192	-0.000665134	0.000645068	-0.000772364	0.000427769	-0.000429632	0.000439108	0.000499852	-0.000640381	0.0012188	0.000582667
2006-01-17-16:00:00	-0.00155718	0	-0.00152316	0.000860355	-0.00123845	0.000555547	0.00107338	-0.000236172	-0.00136872	-0.00121833	0	0	0.000590198	0.000353353	0.00108986	0	-0.000477317	-0.000147955	-0.000462454	-0.000700235	0.00246558	-0.000182161	-0.00128118	-0.000738531	-0.00083461	-0.000588591	-0.000328292	0.000610629	-0.000728849
2006-01-18-10:00:00	-0.0036286	-0.00129912	-0.000403501	0.00253859	-0.00825174	-0.00554826	-0.000131636	0.00213089	-0.00143693	0.000789758	0.00646151	-0.00786113	0.0219761	-0.104425	0.009488	-0.00619562	0.0167057	-0.000546999	0.00479842	0.00191303	0.00709851	-0.00258467	-0.00684988	0.00337349	-0.0015919	0.00410915	-0.00561511	0.00259613	-0.00150892
2006-01-18-10:05:00	0.000299372	0.000966126	0.00048024	0.000894746	-0.000990996	0.00227054	3.42008e-05	-2.79106e-05	0.000239422	0.000164055	-0.00078126	0.0017782	-0.00318007	-0.00687638	-0.000699869	0.00544444	-0.00143552	0.00138244	0.00252912	-0.000967948	-0.00144658	0.00087367	-0.000809418	-0.000925131	-0.00143909	0.00011534	-0.00167272	0.000735664	-0.000399424
2006-01-18-10:10:00	-0.00114122	0.000358125	0.000185012	0.00207582	-0.000929052	0.000274914	-0.00143335	-0.00122394	-0.000184919	-0.00142756	0.00032565	-0.00056389	-0.00286478	0.00421064	0.000187216	-0.000681196	-0.00148745	-0.00120496	-0.000303087	-0.0017954	0.0019769	0.00026492	-0.000299824	-0.00113464	-0.000480047	-0.000770837	0.000387222	0.00413206	-0.00205808
2006-01-18-10:15:00	9.69098e-05	0.000133126	0.00333877	-0.00155584	-0.000529092	-0.00161988	-0.000135813	-0.00286345	-0.000179777	0.000150285	0.000577316	0.00160843	-0.000576357	-0.00242294	-0.00133063	-0.00304806	-0.000774771	-0.000941183	-5.21192e-05	-0.00082695	-0.00102874	0.00210512	-0.00105857	-0.000976388	0.000705904	-0.000192253	-0.00121474	0.00058545	-0.00034445
2006-01-18-10:20:00	0.000457364	-0.00153404	0.000685266	0.000623659	-0.000689168	-0.0013894	-0.000128662	-0.00148938	0.000166206	-0.000185236	0.00295169	0.000860523	0.00143284	-0.00118042	-0.000326314	0.00198584	-0.000553798	-0.00178969	0.000774785	-0.000275739	-0.00143087	-0.000190922	0.00135011	-0.000465155	0.000578071	-0.000171411	-9.80848e-05	0.00111465	-0.000163739
2006-01-18-10:25:00	-0.000839753	0.00202324	-0.00265346	0.00273823	0.000231997	0.00100391	-0.00208647	0.00134772	0.000422842	0.00103921	0.00287372	7.44058e-05	-0.000945599	0.00181001	-0.000529164	9.91974e-05	-0.00204128	0.000461062	0.000395713	0.000584762	-0.000261727	-0.00111192	0.00040873	-0.0003655	-0.00068398	0.00068498	0.00105137	0.00152311	-0.00169596
2006-01-18-10:30:00	-4.92321e-05	-5.34414e-05	-0.00305458	-0.000837319	-0.00107529	-0.000752838	-0.00128882	-0.000459599	-0.000636618	-0.00049273	-0.00163157	0.000584467	-0.000569386	0.000264722	0.00142857	-0.000750459	-7.97643e-06	0.00144356	-0.00123985	0.000428973	0.000713181	-0.00233995	-0.00115889	-0.000359071	-0.000276356	-0.000560108	0.00122956	-0.00245779	-6.84822e-05
2006-01-18-10:35:00	0.00167979	-9.48249e-05	0.00117646	-0.00190795	-0.00126554	0.000347317	-9.98773e-05	-0.00016269	0.000249505	-0.000163837	-0.000160409	0.000508307	0.00142205	-0.00102523	0.00105378	-0.000369105	0.0010188	0.000132732	0.000922159	0.000565558	-0.000639944	0.000514904	0.00105814	0.00111932	0.00100284	0.000433347	0.00114292	-0.000327523	0.000106167
2006-01-18-10:40:00	0.000111334	-0.000374622	-0.000849958	-0.000516382	0.000422869	0.000919879	0.00352204	0.000909691	0.001551	0.000522661	-0.000897722	-0.00140886	-0.00166489	0.000241123	0.000817265	0.00155909	0.00250972	-0.000687757	-0.000161563	-0.000844705	-0.000290415	5.89858e-05	0.00220541	-0.000631719	0.000554514	0.000261632	0.000884305	-0.00156984	0.00365844
2006-01-18-10:45:00	0.000373704	-0.000971976	-0.000526147	-0.000955681	-0.000994592	-0.00120055	0.00150849	0.000148813	0.000163283	-0.00139705	-0.000788905	0.00207302	-0.00206949	-0.000135305	-0.000399133	-0.00188132	0.000861839	-0.00121166	-0.0022256	-0.000519262	-0.00190208	0.000311481	-0.00182981	-0.000418666	-0.00121093	-0.000863262	0.00154615	-0.0027668	0.00129498
2006-01-18-10:50:00	0.00142249	-0.000362885	-0.000757364	-0.000879623	0.000427125	0.000569854	-0.00113739	0.00119995	0.000101101	0.00032265	-0.00034681	-0.000279244	0.00145624	-6.50881e-05	-0.000229978	-0.00223289	0.00092559	0.00158958	0.000501773	-0.000434336	0.00123046	0.00127894	0.00153615	0.000555727	0.00175052	-0.000554137	0.000403643	-0.00148305	-0.000958236
2006-01-18-10:55:00	0.000734418	0.000483029	-0.0008832	-0.0011971	-0.000378843	0.00063887	-0.00123109	-0.000199167	0.000346573	-0.000275821	0.000745873	0.00106052	-0.00119759	-0.00137072	0.000591416	-0.00044822	-0.00180941	0.000495962	0.00149539	-6.38284e-05	0.00168999	-0.00021335	0.000762198	-7.59855e-05	0.000261437	-0.00105594	0.000406081	-0.0010393	-0.00154461
2006-01-18-11:00:00	0.000781931	0.000567926	-0.00105854	0.00039638	0.000159208	-0.000457271	0.00126046	0.00180548	0.00075192	0.00131336	0.000571573	0.000150872	0.000367556	0.00085968	0.00192442	-0.00275454	0.00124057	0.000431182	-0.000459182	-0.000482347	0.000263677	-0.00065875	0.000548109	0.00113882	-0.000218946	-0.00049089	0.00023721	0.000314604	0.00127593
2006-01-18-11:05:00	-0.00150807	-0.000656403	0.000662101	-5.97917e-05	-0.000833439	-8.48847e-05	0.0013288	0.000405703	2.53195e-05	-0.000108139	0.000577546	-5.71897e-05	-0.00055566	-0.00451219	0.000220363	0.000307192	-0.000570354	0.000336656	-0.000838028	0.000927679	0.000547494	-0.000469237	3.10768e-06	0.000510744	0.00105636	0.000172267	0.000811789	-0.000174703	0.00037444
2006-01-18-11:10:00	0.000668948	0.000675589	0.000978893	-0.000157206	-0.00112825	0.00018377	-9.63905e-05	-9.8357e-06	-0.000337808	0.000650186	0.00110029	0.000510273	4.34703e-05	-0.00346412	0.00206897	0.00129197	0.000156544	0.000735394	0.000190525	0.00126414	-0.000266731	0.00140284	9.76758e-05	0.000686149	0.000135305	0.000570416	-0.00101494	0.00107948	0.000229066
2006-01-18-11:15:00	-0.000399498	-0.00138802	-0.000516235	-0.00127133	0.00133914	-0.000110036	-5.70186e-05	0.000370329	-0.000464305	-0.00077391	-2.00465e-05	0.00112004	0.00155268	-0.000764339	-0.00040174	0.000932004	0.00131749	-0.0008461	0.0018245	0.000748321	1.2297e-05	0.000798938	-0.00113634	-0.000158975	0.000650109	0.00189164	-0.00141208	0.000150552	0.000404539
2006-01-18-11:20:00	-0.000335753	0.000833716	0.000246529	-0.000445189	0.00118256	0.000444399	0.000213229	-7.58148e-05	-0.000287718	1.54722e-05	0.000127416	-0.000544566	0.000606776	0.00174103	-0.00056939	-0.00199284	-0.000391767	0.000161473	0.000187358	0.000528535	0.000408796	2.66067e-05	-0.000923503	0.000575893	0.00058396	0.000592637	-0.000162857	0.00231261	-0.000768552
2006-01-18-11:25:00	0.000513769	4.7494e-05	0.00201671	-2.07923e-05	0.0018413	9.74324e-05	-0.0005648	-0.000877683	0.000324735	0.000582965	-0.000398772	-0.000486834	0.00138879	0.00218093	-0.000619415	0.00123525	-0.00124707	-0.000973258	0.00152726	0.00050756	-0.001114	-0.000609608	-0.00161224	-3.57699e-05	-0.00152162	-0.000731029	-0.00143941	0.000827683	-7.53986e-05
2006-01-18-11:30:00	-0.000647229	-0.000306074	0.000783717	-9.12242e-05	0.00162255	-0.000561178	0.000874514	0.000118161	-0.000948459	-0.000971539	-0.00123452	3.57869e-05	-0.000717554	-0.000188955	-0.00066231	-0.000231614	-5.67825e-05	-0.00129051	0.00284339	0.000175788	-0.000430767	-0.000753793	-0.00032249	-0.000100124	0.00066918	-0.00107858	-0.000304581	-0.00107651	-0.000681352
2006-01-18-11:35:00	-0.000208836	-0.000360916	0.000896013	0.00025249	0.000469822	0.00153447	1.2404e-05	-0.000163033	-0.000753659	0.000944998	0.00105776	-0.000299305	0.000370764	-0.00187263	-0.000267458	-0.00188899	0.000357632	0.00103496	0.000649983	0.000291673	0.000960224	0.000591621	-0.0012535	0.00192998	-0.000211467	-0.000825635	-0.000321191	3.79222e-06	-0.00140122
2006-01-18-11:40:00	0.00123128	0.000832041	0.00177434	2.68936e-05	0.000375215	0.000318328	-0.000347459	0.000198175	0.000251821	-0.000354539	0.000863189	0.00134432	0.00072513	-0.00148299	-0.000386747	0.000277752	0.000217025	-0.000487382	-0.000924366	0.00166349	-0.00220335	0.000675178	-0.000858993	-0.00026233	-8.26553e-05	0.000995276	0.000644901	0.00112224	-0.000244723
2006-01-18-11:45:00	-0.00139509	0.000887585	0.0010756	0.000515621	-0.00109282	-9.87346e-05	7.42062e-05	-0.00052145	0.000471266	-6.44411e-06	0.0007706	0.00110839	-0.00027438	0.000896266	-0.00102546	-0.000102496	0.000385204	-0.00120248	0.0014015	-0.000102879	0.000442288	2.3627e-05	0.00151181	0.000493297	0.000786582	3.50391e-05	0.000438127	0.00121869	-6.60894e-05
2006-01-18-11:50:00	-0.000376678	-0.000316239	-0.00077686	0.00052323	-0.00115536	-0.000555965	-0.00146591	-0.000208673	-0.000181424	-0.000718054	-0.000200123	0.000603383	-0.000332588	-0.00125833	-0.000882754	0.00140408	6.66878e-06	-0.00103528	0.00301504	0.000111433	0.000188237	-0.00132976	0.00224389	-0.000388388	-9.69986e-05	-0.000151033	-0.000656515	-0.00109979	-0.0004529
2006-01-18-11:55:00	-0.000859901	0.00132213	-1.68125e-05	0.0011709	-0.00107326	-0.000429775	-0.000588823	0.00110863	0.000532473	0.00132486	0.000321825	0.000625065	0.000275438	7.47832e-05	0.000262298	0.000195719	0.00288258	0.00200404	0.00428675	0.00118739	0.000554661	0.00145799	-0.000713294	0.000717855	0.000620142	-9.64025e-05	0.000274145	-0.000364386	-0.00108526
2006-01-18-12:00:00	-0.000597738	-0.000373564	0.000514435	-0.00107896	0.000570845	0.00056391	-0.00196543	-0.000433872	0.000229283	-0.000723168	-0.000309008	-4.52314e-05	-0.000158298	0.00170307	-0.00197449	0.000637526	-0.000668523	-0.000537617	0.000441934	-0.000221318	-0.000462687	-0.000316344	-0.000254751	-0.000397478	-4.9761e-05	-0.000143702	-0.0010086	0.00054985	-0.00067093
2006-01-18-12:05:00	-0.000581292	0.00102956	-0.00123099	0.000221073	-0.000656979	0.0008891	-0.00177351	0.000188556	0.000930795	0.000250616	-0.000215868	0.000784421	-0.000987767	0.000107181	5.97878e-06	-5.22667e-06	-0.000370846	0.000201142	-0.000494806	-0.000295618	4.57555e-05	-0.000668381	-0.00148485	9.89788e-05	-0.000118277	-0.000528893	0.000118342	0.001017	-0.00067997
2006-01-18-12:10:00	-0.000754284	-0.000585303	-7.8159e-05	-0.000284047	0.000991079	4.98949e-05	-0.0010073	0.00140678	0.000435587	-0.000764763	-0.00128828	-0.000639536	0.000393311	-0.00144415	0.000100204	0.000164118	0.000297984	9.50715e-05	0.000797567	0.000546225	-0.000871746	-0.00017106	0.00220664	-0.000774485	-0.000324595	0.00165892	-0.000281688	0.000268564	-0.00123102
2006-01-18-12:15:00	-0.000938366	0.0001967	-0.00125856	-9.86765e-05	-0.000758185	-0.000989664	-0.000608374	-0.000606585	-0.0010032	0.000395132	-0.000958151	0.000838088	0.000548053	-0.000137498	0.000830227	0.000410552	1.64844e-05	0.000405284	-1.60584e-06	-7.69548e-05	-0.000586496	-0.00075142	0.000827288	-0.000159457	-0.000159017	-0.000572082	0.000326938	0.000369212	-0.00135311
2006-01-18-12:20:00	0.000604685	0.00017594	0.000244197	-0.000813779	3.11476e-05	0.000273365	-0.000276656	-8.69616e-05	0.000798433	0.000393827	0.00268067	0.000637296	-8.50778e-05	0.000555172	0.000376792	-9.89295e-06	0.000497379	0.000350733	-0.000219667	0.000316912	-0.000215351	-9.00279e-05	-0.00127981	0.000503856	0.00109812	0.000521608	0.000356163	0.000976037	0.000899229
2006-01-18-12:25:00	0.00118234	0.00117995	-0.000673599	-4.62482e-05	0.00120113	0.000851332	-0.000410841	0.000265338	8.38645e-05	-0.000435915	-0.00138949	0.000465878	-0.000477976	-0.00252742	-0.000386534	-0.000188012	0.000468602	0.000217016	-0.00133722	-0.000243988	-0.000902594	0.000333964	0.000182989	0.000109477	-0.000138522	-0.00032499	0.000466688	-0.000697671	-0.000320755
2006-01-18-12:30:00	-0.00013351	-0.000291026	0.000800428	0.000326527	0.000768645	-3.14776e-05	0.000582515	0.000119077	-0.000566059	-6.13672e-05	-0.000809536	-0.00050988	-0.00112503	-0.00120616	7.20726e-05	-0.0024529	0	-0.000157863	-0.000634397	0.000400569	0.00133612	0.000395148	0.000839219	-0.000164477	0.000611941	0.000425377	-0.00015883	-0.000241045	0.0020073
2006-01-18-12:35:00	0.000235441	0.000956217	0.000731411	0.000259073	0.000560892	0.000735213	0.000467241	0.000890335	0.000416178	0.00119614	0.00185501	0.000587195	0.000555048	-0.00161921	0.000337033	0.00101994	6.74196e-05	0.000980644	0.00137634	0.000957812	0.000412407	0.000228713	0.000780562	0.000584492	0.000374879	0.000393507	0.000489152	2.52837e-05	-0.000339653
2006-01-18-12:40:00	-0.000100914	-9.29283e-05	0.000319274	-4.09553e-06	-0.00103129	-0.000434894	-0.000462636	-0.00094511	-0.00226629	-0.000235104	-0.000878383	-0.000641629	-0.00157189	-0.000890431	0.000455076	0.00197868	-0.000297777	-0.000758181	0.00133011	-0.000541948	-0.000311445	-0.000729016	-0.000400449	-0.000931409	-0.000337274	-0.00146851	-0.000482343	-0.000895294	-0.00186597
2006-01-18-12:45:00	0.00250126	-0.000217002	-0.000138955	0.000204976	-0.000238611	0.000113861	0.000333269	0.00066232	0.00047717	7.02248e-05	0.000362545	-0.000364951	-6.6676e-05	0.0022595	-0.000120985	-0.000687937	-0.000662353	-0.00096927	0.00060134	-0.000459705	-0.000669325	0.000159364	-0.000668137	-0.000447401	-0.000106685	0.000483201	-0.00176346	-9.64983e-05	0.0028629
2006-01-18-12:50:00	-0.00109349	0.000590577	-0.000638391	0.000193766	-0.000478942	6.0029e-07	-0.000751981	0.000102685	0.000198275	-0.000608823	-0.000240718	0.000743091	0.000156852	0.00205523	0.000215222	-0.000368121	-9.15898e-05	0.000313867	0.000129693	-0.00016243	0.000695843	0.000129352	0.00117497	-0.000332698	0.000532848	0.000159369	0.000149409	0.00034229	-0.000917728
2006-01-18-12:55:00	-0.0014497	-0.000713986	-0.000348627	5.24144e-05	0.00133239	7.10679e-05	-0.00223097	-2.10166e-05	0.00178271	-9.07075e-05	-0.000698515	0.00090175	0.00219684	0.000809412	-0.000271153	0.00126038	0.000206065	-5.63278e-05	0.00166953	-6.49794e-05	-8.32954e-06	0.000543128	4.49997e-05	0.000727039	0.000642715	0.00022407	0.000756197	-0.000892338	-0.00271122
2006-01-18-13:00:00	0.000533675	0.00037727	0.00121873	0.000524358	-0.000617449	0.0005726	0.000924905	0.000467993	0.000333889	0.000490229	-1.62424e-05	0.00117795	0.000328799	0.000438372	0.000443172	8.79562e-05	0.000187304	0.000438768	-0.000977533	0.000230231	0.00194087	0.000544278	0.0013787	6.77621e-05	0.00177266	0.000185421	-5.63972e-05	-0.000146292	0.000874617
2006-01-18-13:05:00	-0.00038898	-0.00044458	-0.0014214	-0.000760865	0.000523256	-0.000461	-0.00104226	-0.00148987	-5.73475e-05	-4.00188e-05	-0.0012176	-2.27698e-05	-0.000599958	0.000303764	-0.000723964	0.000158292	-0.000117142	0.000101085	-0.00248698	-0.000528236	0.000235609	-0.000402921	-0.000569576	-0.00030591	-2.54158e-05	-0.000245595	-0.000284106	-0.000867023	-0.00171445
2006-01-18-13:10:00	-5.77918e-05	-0.000795423	-0.000146413	-0.00112164	-0.000898775	-7.19327e-05	-0.000359242	-9.17952e-05	-7.61987e-05	-0.000109071	-0.000473023	0.000386464	0.000181509	0.000968084	0.000577276	-0.000783728	-0.000343387	3.0342e-05	0.00117978	0.00026921	0.000472132	0.000110687	0.000410686	-4.88639e-05	-4.62822e-05	-0.000307705	-0.000114862	0.000690096	-0.00172841
2006-01-18-13:15:00	0.00024118	7.93714e-05	-5.89271e-05	0.000583044	-0.000297601	0.000336434	0.000769733	0.000204984	-0.000770294	-0.000132415	2.80011e-05	-0.000113709	-0.00038666	0.000462483	0.00216929	-0.00021712	0.000193847	-0.000251156	0.0018701	0.00033923	-0.000359997	-0.000309214	0.000151686	0.000545702	-3.68265e-05	-0.000991861	-6.78378e-06	0.000814217	0.00111664
2006-01-18-13:20:00	0.000588739	-0.000628411	-0.0014149	-0.000103903	-0.000548768	-0.000602485	0.000326003	-0.000366301	-0.000300458	-0.00032139	-0.000227315	-0.000752977	-0.000974007	0.000731033	6.25859e-05	-0.000244808	0.000626902	-0.000451921	-0.000658704	-2.97018e-05	-9.31146e-05	5.11609e-06	-0.000697106	9.52446e-06	0.00213475	-0.000859935	0.000220598	-0.000450859	-0.000647756
2006-01-18-13:25:00	0.000253648	0.000739542	0.000216102	9.38202e-05	-0.000297034	0.000877328	-0.000708607	0.000602203	-0.00097369	0.000234674	0.000137718	2.32187e-05	8.74738e-05	-0.00124883	0.00056904	-8.51568e-05	0.000423803	0.000367244	0.000829218	0.00059903	0.000267621	0.000806873	0.000184621	0.000543039	-0.000815568	-0.000739594	0.00116855	-0.000107167	0.000496391
2006-01-18-13:30:00	0.00159851	0.000391483	0.00108174	-0.000101733	0.000590388	0.000825634	-0.00120186	0.000993962	0.00052332	0.000337759	0.000805147	0.000530482	0.00037292	-0.00103539	0.0013356	0.000193747	-4.74012e-05	0.000623853	0.00127129	0.000937722	-0.000111212	0.000383724	-0.000327717	0.000801353	0.000845926	-0.000252399	0.000197341	0.000406639	1.06192e-05
2006-01-18-13:35:00	-0.000746585	-0.000173428	0.000295338	-0.000436841	0.000455029	0.000522238	-0.0017421	0.000270013	-0.000317643	-0.000272072	-0.000212896	-0.000208966	0.000309197	0.000156078	-0.000112302	-0.00118862	-0.000264281	0.000444185	0.00104226	3.26007e-05	-0.00162436	6.16004e-05	-0.00136874	-0.000134314	-9.34685e-05	-9.37103e-05	-0.000204934	-0.00226477	-0.000880183
2006-01-18-13:40:00	-0.000638723	-0.000456932	0.000828236	0.00129728	-0.000229384	-8.30099e-05	-0.000636016	-0.000237329	0.000203339	0.000100132	0.000158309	0.00157465	0.000532669	0.000565419	0.000392323	0.000282462	0	0.000708876	0.000192617	9.62112e-05	-0.000330472	0.00114316	0.00165016	0.000427661	-0.000124062	0.000533513	-0.00102615	0.000220885	-0.000531233
2006-01-18-13:45:00	0.000660639	-0.000878111	-0.000318119	-3.55017e-05	5.70181e-06	0.000495	0.00122576	0.000634372	6.48024e-05	-0.000903602	0.00134569	-0.000578867	0.000885193	0.000916418	0.000900615	0.000451417	-0.000318119	-0.0003976	0.00122832	0.000873876	-0.0015482	-2.5984e-06	-0.00181638	-0.000446398	-0.000504241	3.43447e-06	0.000714692	0.000590781	0.000545028
2006-01-18-13:50:00	-0.000252895	-0.0002866	-0.000465276	-0.000141815	-0.000119594	-0.000793506	-3.13634e-05	-0.000228361	0.000260052	-0.000175139	-0.000156778	-0.000364254	0.000725125	-0.000657469	-0.000921253	-0.000859451	0.00229131	-0.000376437	-0.000512213	-0.00073543	-7.38608e-05	-0.000437208	-0.000364615	-0.000745171	-0.00041072	-0.000902954	-0.00135514	-0.000420834	-0.00115737
2006-01-18-13:55:00	0.000751047	0.000341498	0.00014503	-0.000217227	0.000237068	0.00116415	0.00130769	-0.000535675	-0.000218299	-1.00026e-05	5.29161e-05	0.00105697	0.000275123	-0.00014303	-0.000194666	-1.62249e-05	-9.52935e-05	0.000375983	0.00149734	-2.16495e-05	-0.00040624	-0.000418232	-0.000988742	1.17026e-05	0.00018652	0.000466348	0.00114067	-0.00048443	0.00200813
2006-01-18-14:00:00	0.00166812	0.000116013	0.000184693	0.000431612	0.000130803	-1.93539e-05	1.298e-05	2.0513e-05	-0.00127719	-1.63334e-05	-0.000605759	-0.000184439	0.00056311	0.00041581	0.000132987	-0.00028191	-0.000307674	-0.000304028	0.00150882	-0.000483796	-0.000397943	-0.000139262	-0.000197683	-0.000475016	0.000189854	-0.000615336	-0.00117582	-0.000467207	0.000703933
2006-01-18-14:05:00	0.000183305	-0.000761935	-0.00107934	0.000916957	0.000171639	-7.89805e-05	0.000618498	-0.000379112	0.000339712	-9.29762e-05	0.000948353	-0.000840678	-6.32568e-05	-0.00122168	-0.000660232	0.000224251	-0.00193218	-9.58098e-05	-0.00101547	0.000390023	-0.000934096	-9.67461e-05	5.6351e-05	-0.000962594	-0.00014712	-0.00076695	0.00074343	0.000109814	0.000232115
2006-01-18-14:10:00	-0.00127241	0.000335657	0.000343491	-0.000165874	-0.000594957	0.00171284	0.000418875	0.000303251	-0.000519292	0.000300335	0.000747645	0.0011167	-0.000221747	0.000342663	-0.000161434	-0.000643405	0.000854267	0.000797767	0.000511601	0.000511492	-0.00061847	-0.000189527	-0.000356985	0.000662643	-0.000597309	0.000295769	8.44698e-05	0.00163172	-0.000361619
2006-01-18-14:15:00	0.00094148	0.000279742	0.000372641	0.000550219	0.000871871	0.00330541	-0.000539298	0.000472713	0.000488064	0.000935161	0.00161365	0.00110709	-0.000114514	-0.0001166	0.000551429	-0.000195257	0.000266777	0.000459909	-0.00195331	-0.000541216	0.00243964	0.000163582	4.69872e-06	0.000770011	6.77853e-07	0.000308294	0.000785121	0.000695034	-0.00126406
2006-01-18-14:20:00	-0.00294745	-0.00162988	-0.00128232	-0.000963611	-0.00137209	0.0014737	-0.000426029	-0.000432697	-0.0016398	-0.00151607	-0.000259234	-0.00102459	-0.000989708	-0.000319962	-0.000809961	-0.00165096	-0.00257756	-0.000582388	-0.00200465	-0.000320955	0.00344945	-0.00149968	-0.00138853	-0.00119251	-0.00103063	-0.0014408	-0.00111276	-0.00112346	-0.000494672
2006-01-18-14:25:00	-0.000296363	0.000522546	0.000391064	-0.000471979	-0.000417991	0.00032763	0.00104877	-0.00146119	-8.672e-05	0.000801449	0.000545818	0.000239831	0.00074914	0.001413	0.00107058	0.000685639	0.000797445	0.000948573	0.000987551	-0.000644515	-0.00144823	0.00172016	1.50794e-05	-0.000120603	0.000698829	0.000558091	0.00102523	0.000770322	0.00127596
2006-01-18-14:30:00	-0.000324251	0.000138105	0.00051763	0.000360702	0.00119245	-0.000738417	-0.00100271	0.000755697	-0.000352606	-0.000352181	-0.000621037	-0.00129439	-1.81172e-05	-0.00100556	0.000722607	-0.00064048	-0.000409254	0.000160407	-0.00075309	0.000177845	0.00160519	-0.000978274	0.000772234	-3.14244e-05	-0.00104411	0.00023869	-0.00061564	-0.000403168	-0.000885181
2006-01-18-14:35:00	5.10116e-05	-0.00050995	-0.00148901	-0.000954091	-0.00100619	0.00201161	-0.000951171	-0.00056716	-0.000678739	-0.000370178	-0.000296827	0.000495499	0.000323707	-0.000218179	0.000198153	-0.000781489	-0.000538674	-0.000226467	-0.00219695	-0.000484683	-0.0014618	0.000380588	-0.000510418	0.000522398	-0.00030467	-0.00067349	-6.90366e-06	-0.000315891	0.000174779
2006-01-18-14:40:00	0.000525495	-0.00055275	-0.000613826	0.000500599	-0.000275766	-0.000979739	-0.00146575	-0.000237535	0.000277419	0.000879054	2.14737e-05	-0.000135555	-0.00161309	-0.00136302	0.000277423	0.000216277	0.000555459	-0.000515966	-0.00111626	-0.00058506	0.000668173	-0.000937496	0.000593393	-0.00086088	0.00037237	-0.000454111	0.000457019	-0.00062152	-0.00220131
2006-01-18-14:45:00	0.00124521	0.000986762	-2.41034e-05	0.000574244	-0.000229291	-0.000459687	0.00225027	-0.000415263	0.000825316	0.000282646	-0.000986409	0.00107629	-0.000166506	-0.00156017	0.00130154	-0.000171539	0.000515734	0.000278323	0.00130469	0.000329261	-0.00180809	0.000987375	0.000256589	0.00139332	0.00105719	-0.000196229	7.00982e-05	0.000441283	0.00174999
2006-01-18-14:50:00	0.000339909	-0.00060573	-0.000443058	-0.000781393	9.92993e-05	-0.00042593	-0.000284392	-0.00021401	-0.00163731	-0.00173603	-0.000331183	-0.00163739	0.000286084	9.19324e-06	-0.000907587	-0.00189292	-0.000344599	-0.000973421	-0.000380723	-0.000534885	0.000386797	-0.000487226	-0.000362495	-0.000506644	-0.0010535	-0.000396197	-0.000783288	-0.00107339	0.000369886
2006-01-18-14:55:00	-0.000783815	4.40159e-05	0.000588099	0.000217732	0.000889429	0.00349927	0.00142697	0.000858238	0.00190184	0.0010982	0.000253979	-0.00116613	0.000162979	-0.00011174	0.000465905	0.000616101	0.000662097	0.000290438	-0.000433276	0.000657546	-0.000400231	0.000523724	0.000687855	0.000216344	-0.000578389	0.000311381	0.00146537	0.00136117	0.00060383
2006-01-18-15:00:00	0.0012436	-0.000360776	-0.000466555	-0.000377575	0.000307573	-0.000377437	-0.000861951	-8.55074e-05	-0.00147599	-0.000888021	0.000158708	0.00107219	-6.23577e-05	0.00164562	0.000616102	-0.000546043	0.000185913	-0.000667894	-0.000544546	5.96415e-05	0.000936485	0.000583968	-0.000858648	-0.000579128	-0.00047922	0.000222224	-0.00197052	-0.000466764	-1.91358e-05
2006-01-18-15:05:00	-0.0011335	-5.49468e-05	7.95099e-05	-7.79076e-05	-0.000305497	-0.00125187	-0.000456306	-0.000766398	-0.000750569	0.000613315	-0.000492746	-0.000830955	-0.000950227	0.000976607	2.9314e-05	0.000769952	0.000911308	0.000445549	0.000355905	0.000185125	-0.00177573	-0.000263316	-0.000321194	0.000594922	-0.000628472	7.88555e-05	-0.000182214	0.000406322	-0.000579217
2006-01-18-15:10:00	-0.000417816	-0.000597775	-0.000177535	-0.000182569	2.19944e-05	-0.000630388	-0.00116257	-0.000227481	9.13805e-06	1.71726e-05	-0.000139395	-0.000412049	0.000324145	-0.00117975	-0.000183916	0.000692265	-0.0011663	-0.000466889	-0.00129758	3.71858e-05	-0.000543516	-0.000876621	0.000362864	-0.00117488	-0.00215384	0.000313643	-0.000327621	0.000708462	0.000139403
2006-01-18-15:15:00	-0.000406452	0.00101632	0.000177145	0.00143041	0.000197028	0.000765349	0.000487152	0.000202204	0.000139203	3.59228e-05	-0.000253011	0.00067165	0.000334492	-0.000176401	0.00137802	0.00094214	-0.00229727	0.00144212	-0.000822125	0.000653111	0.00207022	-0.000670173	0.000885396	0.00102506	0.000159462	0.000826753	0.00120438	0.00123479	0.00143488
2006-01-18-15:20:00	0.000539243	-0.000676497	0.00122408	-0.000851219	0.000323031	0.00113911	1.75627e-05	-0.000377499	0.000645141	-0.000378309	-0.000271078	-0.000644982	-0.000371129	0.00014711	0.000743983	8.99581e-05	-0.00197862	6.31587e-06	-0.00052721	-0.000100701	-0.00142826	-0.000771819	-0.000136247	-0.000103362	0.0007378	0.000161339	-0.000982514	0.000687438	4.92618e-05
2006-01-18-15:25:00	-0.000831541	-0.000275338	-0.000160327	-0.000393042	0.000834389	0.000749098	-0.00117911	-0.000528881	0.000338133	0.00105545	-0.00105416	0.000157022	0.000688614	-0.000710806	-0.000225955	0.000549482	0.000154592	-0.000166688	-0.000255647	-0.000121564	-0.000591615	0.00092043	8.91828e-05	-0.000627855	0.000209015	-0.000347074	0.000329032	0.000348013	-0.000382402
2006-01-18-15:30:00	-0.000595737	-0.000280523	-0.000341242	0.000322075	-0.000412057	0.00137695	0.000782411	-0.000588379	0.00140729	-0.000635491	0.000391741	-0.000766256	-0.000208467	-0.000615528	0.00112671	-0.00012261	0.000388707	6.15031e-05	-0.000764448	0.000504269	0.000208378	-3.29832e-05	0.000243498	-0.000280016	-0.000159705	0.000322481	-0.000103442	-0.000346923	0.00142251
2006-01-18-15:35:00	-0.000910711	3.91159e-05	0.000902626	-0.000441572	-0.000891207	-0.00214503	0.000449411	-0.000177774	0.000632711	0.00102663	-0.000446064	-0.000326854	0.000262467	0.000262468	-0.00059014	0.00150451	-9.45142e-05	-0.00257274	-0.00252311	-0.00192441	-0.00331041	0.000549671	-0.00109707	-0.000163264	-0.000661942	-0.000290159	-0.00172625	-0.000791983	-0.000641697
2006-01-18-15:40:00	0.000147927	1.35398e-05	-0.000278492	0.000584934	-0.000845863	-0.00255261	0.00101519	0.000617585	-0.000361232	7.93633e-06	0.00168221	0.000602907	-0.00118052	0.000883072	-0.000943253	-0.000666647	-0.000158384	-0.000854507	0.000824193	0.0007839	0.00069744	-0.000417421	-0.00151728	0.00051766	0.000737814	0.00101425	0.00229131	0.000764754	0.00122524
2006-01-18-15:45:00	0.000531614	0.000732563	0.00143121	0.000551228	-0.000153467	0.000522228	0.00067323	-0.00121655	0.000143358	0.000957253	0.00136208	0.00146679	0.000184304	0.00248353	0.00126394	0.000711596	-0.00225818	-0.000647926	-0.00120978	0.000639444	-0.00020897	0.00026985	-0.000980932	0.000338915	0.000439083	0.000877414	0.000182238	0.000872054	0.000765081
2006-01-18-15:50:00	-3.32321e-05	-0.00133759	-6.83301e-05	-0.000488598	-0.000859094	-0.00122678	0.000133337	-0.000894166	-0.00124545	-0.000737609	-0.00171657	-0.000811566	-0.000976246	-0.000105997	-0.000684001	-0.00067161	0.00184251	0.00160439	-0.000903159	-5.8887e-05	-0.0006976	-0.00095066	-0.000922028	0.00028571	5.09634e-05	-0.00153801	-0.00133957	-0.000548076	-2.18492e-05
2006-01-18-15:55:00	0.00119219	0.000815663	-0.00116914	0.00256531	-0.00138486	-0.000920441	-0.000628999	0.000444522	-0.000800645	-0.00017459	-0.000462592	-0.0006816	0.000818929	-0.000414749	-0.000418121	0.000584095	0.000312656	0.00145855	-0.000264454	4.12955e-05	0.00075211	-0.000655642	0.00162788	0.00073006	0.000641327	-0.000815713	-0.000899527	0.00134681	-0.000703485
2006-01-18-16:00:00	0.000450631	-0.0011207	0.0016999	-0.00139011	0.000983575	0.000668013	-0.000241629	-5.48994e-05	-0.000463357	0.00013256	4.8168e-05	-0.000764939	-0.00128939	0.000533471	0.000439787	0.000562861	0.000158341	-0.000633597	-0.000400749	-0.000371015	-0.000276643	-0.000594572	0.00320182	4.75623e-05	0.000468312	0.000435308	0.00109678	-2.4985e-05	-0.000352322
2006-01-19-10:00:00	0.00768744	-0.000773301	-0.00992414	-0.00280224	0.00646873	0.0104493	-0.00634622	0.00438903	0.01272	-0.0061653	-0.00868104	0.00221871	0.00211506	0.00143331	-0.0066128	-0.00348353	-0.00815094	-0.00386473	0.0006792	-0.00103704	0.00712384	0.00393805	0.0297642	-0.000602852	0.00143642	-0.00610471	0.00465323	0.00116832	-0.00181477
2006-01-19-10:05:00	8.95899e-05	-0.00114381	-0.000652292	0.000925262	-0.00186548	-0.00505184	-0.000656084	0.00102812	-0.00143886	-0.00172669	-0.00155588	0.00229427	-0.000187357	0.000187956	-1.82106e-05	-0.000308237	0.0154747	-0.0025099	0.00285567	-0.00164409	-0.00195509	0.000260732	0.00111902	-0.00175531	-5.90926e-05	-0.00040216	-0.00268052	-0.00196752	0.000410727
2006-01-19-10:10:00	0.00201428	0.000730184	-0.000858366	0.00078848	0.0002823	-0.00171972	0.00246687	0.000455157	0.00261698	0.00136258	-0.00272156	-0.000771118	-0.000443292	-0.000230504	0.000209359	-0.000956707	0.00302994	0.00137447	-0.000897337	0.0010566	-0.000665937	-0.00073152	0.00104221	-0.00166708	0.000175779	0.00106041	-0.000895596	0.00113207	0.000710638
2006-01-19-10:15:00	0.000238277	-0.0021443	-0.000389333	0.000562917	-0.00202576	0.000157405	0.00173193	0.00132427	0.00246588	-0.000329539	0.00243674	-1.64195e-05	0.000504545	0.00199589	0.00149163	-0.00341568	-0.00353347	-0.000198708	0.00215475	0.00137276	0.00158684	0.001026	0.00129116	-0.00109661	-0.000579303	0.00256653	0.00175462	0.00258149	0.000190559
2006-01-19-10:20:00	-0.0010504	-0.00049036	9.9562e-05	-0.002302	-0.000756399	0.00054721	0.000680802	8.08133e-05	0.00446128	-0.000219125	-0.000498363	-0.000831185	-0.000300655	-0.000715821	-0.00249832	0.00135545	-0.00418493	-0.000687176	-0.00186762	-0.0003058	0.00128351	-0.000739923	-0.00339089	-0.000979284	-0.000842419	0.000388283	-0.00204904	-0.000797019	-0.00027401
2006-01-19-10:25:00	0.000237038	0.00039723	-0.000291112	-3.61041e-05	2.99756e-05	0.0012297	0.00180905	0.00285785	-0.00233664	-0.000123166	0.000849953	0.00041232	0.000215178	0.000419941	-0.000736608	-0.00010855	0.000931303	0.000356388	-0.00120167	-0.000596813	0.000387509	-8.47337e-05	-0.00276748	0.00145048	0.000367805	0.00087787	-0.00165464	0.000329844	0.000820805
2006-01-19-10:30:00	0.00121537	0.00228609	-0.000131641	0.000508002	0.00120121	3.41401e-05	-0.00188549	0.000327528	-0.000573548	0.000297745	0.0018967	0.000929654	-0.000308115	-0.00127997	0.000129029	-0.000756215	-0.00175871	1.09794e-05	0.00197676	-0.00100282	0.000590079	0.00102729	0.0010226	-3.37371e-05	0.00023338	0.00109507	-0.000539586	0.000796426	-0.00158625
2006-01-19-10:35:00	-0.000228099	-0.00167551	0.00149381	-0.000615373	-0.000803563	0.00149448	0.00198459	-0.000689541	-0.00048435	0.000365051	0.00144418	-0.000967474	-4.49027e-05	0.00134187	0.00082778	-0.00179051	-0.000701749	4.73999e-05	0.00149297	0.00251215	0.000108865	0.00145385	-0.00101868	0.000130866	0.00093294	0.000324425	0.00121986	0.000777028	0.00132076
2006-01-19-10:40:00	9.45686e-05	-0.00111781	-0.000645284	-0.00225719	-0.00126324	-0.000514301	0.00459418	-0.00161489	-0.000272721	-0.000960233	0.000321209	-0.00019	-0.00114746	-0.000345118	0.000468823	-0.000188584	-0.000145409	-0.000370487	-0.000315527	-0.000263527	-0.000342529	0.000146804	-0.000849092	-0.00207561	-0.00122291	-0.000819424	0.00139981	-0.00093384	0.00357354
2006-01-19-10:45:00	0.000181491	-0.000744779	-0.00026004	-6.09803e-05	-0.000295339	7.15731e-05	-0.00108452	0.000622516	0.000359277	-0.00051105	0.000310128	-0.000669076	0.000844902	-0.00145099	0.000485536	0.00223557	1.37587e-06	-0.000167697	-0.000819683	-0.000966691	0.000454323	-0.000952482	-0.00126614	-0.000295495	0.000419304	0.00031977	-0.00037154	5.24844e-05	0.000262286
2006-01-19-10:50:00	0.000222113	-0.00087883	0.000182688	-0.00115426	-8.79602e-05	0.0018933	0.00255807	6.91483e-05	-0.000246835	-0.000264951	-0.00042662	-0.000755977	-0.00114358	0.000331949	6.96345e-05	-0.000614833	-0.000799037	0.000862801	-0.00159188	-0.000177771	-0.000707378	-0.000716925	0.00103272	0.000297629	-0.000501104	-0.000492418	0.00171264	-5.93715e-05	0.00297218
2006-01-19-10:55:00	0.00250499	0.00042512	-0.000189321	-0.000707656	0.000722322	3.64743e-05	0.00203224	0.00223717	0.000649633	0.00125807	-0.00071382	0.000544057	-0.000482543	0.000818673	-0.000714511	-2.10701e-05	0.00111013	0.000960205	0.00155218	-0.000825401	-0.00052197	0.000702543	0.000612576	-0.000669546	4.63564e-05	0.000767759	0.00143701	0.000583041	-0.000472487
2006-01-19-11:00:00	0.000209504	0.000242326	0.000327309	-0.000595359	0.000174634	0.00110102	-0.00193723	-0.00179048	7.94059e-06	-0.000141165	0.000114838	0.000852028	-0.00105638	0.000104725	-0.000335291	0.000676946	-9.8044e-05	-8.2026e-05	0.000837375	0.00029205	-0.00155131	-0.000271024	5.94838e-05	-0.000726656	-9.74273e-05	0.00120681	0.000243137	0.000423915	-5.93678e-05
2006-01-19-11:05:00	-0.000323031	-0.000406102	0.000980407	0.00172303	0.000221607	-0.000314641	-0.00213633	0.00113542	0.00215128	0.00019225	0.00204585	0.000459209	0.000888755	-0.00156356	0.00110376	0.000378354	-0.00151109	4.71787e-05	-0.000210402	0.00030416	0.00109685	-0.000270478	9.73664e-05	0.000713661	0.000115105	0.000305414	7.02963e-05	0.000968109	-0.000477022
2006-01-19-11:10:00	0.000943537	0.00123844	-8.86088e-05	-0.00021097	-0.000211577	-9.22287e-05	0.000448274	9.90824e-05	0.00282278	-0.000504312	-1.89961e-05	-6.58785e-05	-0.000806339	-0.000653778	-0.000536067	0.00176556	0.000273851	0.000112784	0.000359115	-0.000158033	-0.000275339	-0.00132769	0.00172342	-0.000348117	0.0010578	-0.000116408	6.37498e-05	-0.000889079	6.39822e-05
2006-01-19-11:15:00	0.00164761	-0.000280715	-0.000339855	-0.000988991	-0.000477699	-0.000279244	0.000784396	0.000263942	0.00263984	-0.00104702	-0.00103008	-0.00140266	9.18891e-05	-0.0016485	-2.93806e-05	-0.000457843	-0.000143186	0.000318923	-0.00137383	-0.00123675	0.000220295	0.000354216	5.4201e-05	-9.36569e-05	-7.46095e-05	-0.000675649	-0.00197929	0.000654792	0.000387846
2006-01-19-11:20:00	-0.000103799	-3.12806e-05	9.95521e-05	-8.50411e-05	0.000286569	0.00159045	-0.000525839	-0.000197411	0.00414504	9.61116e-05	-0.000313354	0.000845121	-0.000241579	0.00162222	0.00258334	-0.00154467	1.74812e-06	-0.000645764	0.00053339	8.09501e-05	0.00190899	0.00136891	0.000946382	0.000213863	0.000385182	0.000698553	0.00105602	0.000420264	-0.000514809
2006-01-19-11:25:00	-0.000749963	-0.000429786	0.000989521	-0.000767192	-0.000111419	-0.000264612	-0.000298996	0.000722315	0.00157051	-0.00045807	-0.00104188	-0.000390332	-0.000951769	0.00126443	2.24922e-05	-0.000258207	-0.00116864	0.000297412	0.00104552	0.000991318	-0.000705218	-0.00030914	-0.000292939	6.60534e-05	-0.000750556	-0.000280603	-0.000232325	-0.000367455	0.0008147
2006-01-19-11:30:00	8.84929e-05	1.45105e-05	0.000678626	0.00157495	-0.00022323	-0.00103876	2.43026e-05	-0.000808163	0.00077058	0.000168522	-0.000112384	-0.000421559	0.000823553	-0.00149611	0.000284532	-0.00110855	0.00118182	0.00138426	-0.000666164	-0.000783299	0.000501926	-0.000258184	-0.00093314	-0.000504386	-0.000341209	-5.27341e-05	0.000361776	0.000103116	0.000358486
2006-01-19-11:35:00	0.00081331	0.00146333	7.04036e-05	0.00168328	0.000919157	0.00147317	-0.000287887	0.000777975	-0.000571277	-0.00105449	0.00251341	0.000502924	-0.000793387	0.000267118	0.000796134	-0.00102061	0.000222677	0.00154541	-0.00259243	-0.000177235	-0.000753862	-0.000605983	0.00106432	0.000273741	0.00017353	-0.00015026	-0.000656468	0.00166223	0.000740064
2006-01-19-11:40:00	-0.00170845	-0.000276874	0.000456584	-4.63498e-06	-0.000412249	0.000832922	7.25976e-05	-0.000704485	-0.000411052	0.000909542	-0.000713268	-0.000725191	0.000562641	0.000539096	0.000660692	-0.00332194	-0.000389297	0.000402317	-0.00112901	-0.000738459	-7.66467e-05	4.88598e-05	0.000553588	0.000347968	8.60309e-05	-0.000579097	0.000669363	-0.000482945	-0.000361052
2006-01-19-11:45:00	-0.00049147	-0.000240767	-0.000564397	-0.000299422	-0.000264944	0.000125421	-0.000429396	0.000629546	0.00118927	0.00067253	-0.000201063	-0.000224192	-0.00118309	-0.000178631	-0.000380169	0.000369396	0.00045798	0.000323763	0.00113664	0.000441169	-0.000661256	0.000223368	0.000160569	0.000166324	-0.000138939	-0.000162344	0.000197198	0.000100326	-0.000566658
2006-01-19-11:50:00	0.000651077	4.91208e-05	0.000843631	-0.000558812	0.00165249	-0.000326347	0.00013471	-0.00103484	0.0010781	0.000391048	0.00073107	-0.00108328	-0.000814579	-0.00111856	-0.000544755	-0.00133715	-0.000703549	-0.000215802	0.00085824	0.000398522	-0.00180276	0.000630752	-0.000357057	-0.000726981	-0.00110509	0.00143736	-0.000736521	-0.000124889	-0.00118604
2006-01-19-11:55:00	-3.27302e-05	0.000822593	-0.000459758	-0.000372556	0.000226339	-0.00138886	-0.000297677	0.000299417	-0.00266283	0.000680786	-0.00140993	0.000347573	-5.40753e-06	0.000891048	-0.000225158	-6.28983e-06	-0.000897502	0.00056755	-0.000301819	-0.000178565	0.000280656	7.81405e-05	0.00103754	-0.000534439	0.000872789	0.000684067	-0.000692217	-0.00044851	-0.000841159
2006-01-19-12:00:00	0.000325291	-6.64731e-05	-0.000407966	-0.000746906	-0.00123934	-0.000313443	-0.0011708	-0.000562459	0.000148346	-0.000810119	0.000323802	-0.000464066	-0.000945395	-0.00101181	0.00182892	9.13972e-05	0.000285767	0.000325899	7.88188e-06	-0.000218412	0.000102069	0.000187021	-0.000252664	-0.000794089	-0.000310877	0.000579199	-0.000579968	-0.00125051	-0.00139245
2006-01-19-12:05:00	0.000582356	0.00127735	0.000204679	0.000103291	0.000535091	0.00100634	-0.000461576	-0.000668991	0.000611727	0.000725625	8.75236e-05	0.000937579	-0.00027325	0.000688728	0.00109125	0.000703259	-0.00242775	0.000722138	-0.000161707	0.000393199	0.00068454	0.000786085	8.83936e-05	0.000692931	0.000982234	-0.000670245	0.00100288	0.00120284	0.00159319
2006-01-19-12:10:00	0.000534086	-0.00102623	6.4912e-06	-0.000877032	0.000231709	0.000284035	-0.00115483	0.000503187	0.00034778	-0.000716049	-0.000793063	0.000616376	0.000361003	-0.00119205	-0.000195141	0.00029995	0.000903268	-5.04136e-05	0.00072253	-0.000847693	-0.000547118	-0.000577636	0.00114039	-6.19715e-05	-0.000388153	-0.00101939	-0.00156052	0.0011843	-0.000879603
2006-01-19-12:15:00	2.47027e-05	0.000306537	0.000147294	-9.57598e-07	-0.000791022	-0.000103802	0.000302675	3.51045e-05	-0.00148016	-0.000781049	0.000459263	0.000617854	-0.00153623	-0.000379164	0.000340443	0.000232291	0.000798257	7.07765e-05	-0.000734378	8.14052e-05	-0.000683637	0.000264527	0.000912327	-0.000418363	-0.000717106	-0.000240525	-0.000969978	0.000452926	0.000260187
2006-01-19-12:20:00	-0.000390025	-0.000389315	0.000683524	-0.000731345	0.00124929	-0.00159849	-0.00209564	-0.00124615	-0.00198412	-0.000236265	0.000951713	-0.000850939	0.000174364	0.000526432	0.000500601	-0.000620275	0.000162186	0.000244753	0.000505962	-0.000504619	0.000279944	-0.00128409	0.000337605	8.88797e-05	-0.000174426	0.000720535	0.000587145	0.0011259	-0.00161286
2006-01-19-12:25:00	3.47625e-05	-0.000156689	0.000280613	-0.000236143	0.00112981	0.000740084	-0.000448494	0.00101845	0.000328367	-0.000594903	-0.000273229	0.000253896	-0.00052037	0.000619077	9.94582e-05	0.000480163	-0.00104486	-0.000195395	0.000621311	-0.0001272	0.000235421	1.65944e-05	0.000295194	0.000289992	0.00113294	-0.000244628	0.000428676	0.00112006	-0.00046894
2006-01-19-12:30:00	-0.000509987	-0.000416797	2.11338e-05	-6.1893e-05	0.00046122	-6.24535e-05	-1.6592e-05	-0.00180245	0.0020285	-3.78452e-05	-0.000528049	0.000945676	-0.000726768	-0.00123652	-0.000446696	0.00126835	-0.000695331	0.000422158	-0.000258007	-0.000348462	-0.000437089	-0.000491413	-0.000734859	0.000534379	0.000239742	9.80667e-05	0.000474568	-0.00057034	0.000309567
2006-01-19-12:35:00	-0.00022658	0.000343817	0.000403071	-0.000379891	-0.000507365	-0.00059689	-0.000423695	-0.00114936	-0.00078299	-0.00109719	-0.000191088	-0.000225137	-0.00113102	0.000166892	-0.000553431	0.00147302	0.000902453	-0.00115264	-6.52845e-05	-0.000297729	-0.000171024	-0.00151549	-7.36907e-05	0.000856072	0.00103251	-0.000219695	0.0005118	-0.000842624	-0.00114763
2006-01-19-12:40:00	-3.63284e-05	-0.000748558	-2.96537e-05	-0.000456329	-3.51365e-05	-8.73811e-05	-0.000390789	-3.10215e-05	0.00206521	4.62676e-05	0.000440171	-0.000592744	-2.66631e-05	0.00013479	0.000319271	0.000180491	-0.000757668	-5.89657e-06	-0.000724647	-5.29363e-05	0.000389726	0.00064787	4.70872e-05	4.9034e-05	-0.00104212	-0.000744925	-0.00189727	0.00051391	0.000253201
2006-01-19-12:45:00	-0.00123088	5.60502e-05	0.000333799	-0.000475616	0.00119654	0.000485583	0.000918834	2.5396e-05	0.00213784	0.00109925	0.000794203	0.00107903	-0.000152393	-0.000401866	-0.000631905	-0.000687673	-4.16439e-05	-0.000219217	-0.000301566	-0.000195608	-0.00116312	0.0011824	-0.000220252	0.000129305	-0.000425629	0.000129995	0.000861742	0.000348293	-0.000273358
2006-01-19-12:50:00	-0.000133606	-0.000359693	-0.000303217	0.000220316	0.000448196	0.000632163	0.000900843	-0.00188579	-0.00125343	0.000278257	-0.000704676	0.000701085	0.000214704	-0.000381047	-8.88522e-05	6.33511e-05	1.18729e-05	0.000476441	0.000296862	-4.86806e-05	0.000825465	0.000417495	0.000573766	-0.000445636	-0.000824094	-0.000646321	-0.001348	-0.000367026	0.000770693
2006-01-19-12:55:00	-0.000174173	-0.000950084	-0.000586214	-0.00071631	0.00169288	0.000755898	-7.8742e-05	-0.000165655	0.000122918	0.000502889	-0.00083882	-0.00058505	-0.000816987	-0.000669466	-0.000244273	-0.000408113	-0.000300786	-0.000646044	-0.000744297	-0.000514456	-0.000246885	0.000391	-0.000650835	-0.000236641	-0.00149271	-0.000843407	-0.000716933	-0.000514402	5.37931e-05
2006-01-19-13:00:00	0.000438298	0.000505753	-8.54331e-05	4.69485e-05	-0.0014002	-7.66746e-05	0.000399999	4.98492e-05	0.000473507	-0.000838732	1.15293e-05	0.000143676	0.000119593	-0.000238771	0.000180647	-0.000173881	-0.00045819	-0.00013346	-0.000130198	-0.000602013	-0.00012544	0.000707739	-0.000144938	4.60964e-05	0.000648642	-0.000335724	0.00138451	-0.000533392	0.000860703
2006-01-19-13:05:00	0.00070514	0.000934575	0.000385769	-0.000100188	0.00132113	0.00112161	0.0015213	-0.000855032	0.000300583	0.000619067	0.00125763	-0.000458582	0.000217414	-0.00118545	0.0001215	-0.000243093	-0.00061456	-0.000132415	-0.000342347	0.000423718	0.00126741	0.000412523	-0.000657639	0.000978369	0.00087856	0.000906489	0.000158868	0.00133209	0.000588125
2006-01-19-13:10:00	0.0018772	-0.000984306	0.000125619	0.000255055	0.000923944	-0.00169024	-0.000816654	-8.42425e-05	-0.00151665	0.000518914	-0.000939022	-0.000188912	-0.00037912	0.000216856	-0.000303208	-0.000514401	-0.000263239	-0.00029218	-0.000345221	-0.00109968	0.000869407	-1.72015e-05	0.000312014	0.000296372	-0.000417753	-0.000460978	0.000361655	-0.00144733	-0.0022792
2006-01-19-13:15:00	-0.000891335	-0.000517155	-0.000828151	-0.000811536	0.00121809	-0.00125913	-0.000555134	-0.000495973	-0.00141331	-0.00056777	-0.000894669	0.000944216	-0.00017917	-0.00119938	0.00112408	-0.00018725	7.75348e-06	0.00160468	-0.000560885	0.000271755	-0.000313279	-0.000624811	0.000295518	-0.00163408	0.000102602	0.000866558	0.000785711	-0.00117698	0.000435234
2006-01-19-13:20:00	0.000988207	-0.00011221	0.000336316	0.000576306	-0.000410569	-0.000683404	0.000121624	-9.05273e-05	-0.000846099	-0.0010021	-0.000612231	0.000680293	0.00047225	0.000426915	0.000290583	0.000244381	5.93912e-05	-0.00119319	0.00085191	-8.37869e-05	-0.00112209	0.000232894	-0.000817064	0.000796282	0.000272531	0.00041175	-0.00164269	0.000194795	7.20586e-05
2006-01-19-13:25:00	0.000821794	-0.000628777	0.000270685	0.000136645	0.000331223	0.00114642	-0.000235285	-0.000786255	-0.00127233	-0.000559917	0.00157886	-0.000819863	-0.000582222	-0.000310935	-0.000493962	-0.000296886	-0.000347054	0.000291886	0.000789575	-0.000383717	-0.000653824	-0.00109579	0.000120127	-0.000986594	-0.000290554	0.000532064	-0.00131616	0.000116919	-0.000583045
2006-01-19-13:30:00	0.000307659	1.36118e-05	-0.000471122	0.000232205	-0.000130068	0.000537179	-0.000565268	0.000167636	-0.00251033	0.000503341	-0.000892147	0.000498635	0.000601762	-0.000682009	-0.000292503	0.000244016	-4.30526e-05	-0.000424059	6.79746e-05	-0.000429351	4.3473e-05	0.000134048	0.000714054	-0.000258584	0.000228428	0.000135529	0.00129285	0.000430659	0.000547944
2006-01-19-13:35:00	0.00116735	0.000290448	-0.000722436	0.00012977	1.66019e-05	-0.00017937	0.000289094	-0.000486593	6.43692e-05	-0.000579995	-0.000957006	0.000563104	0.000543558	-0.00065118	-0.000277034	0.00013465	-0.00010013	-0.000260951	-0.000224762	0.00049501	0.000427851	0.000155549	0.000230904	7.19739e-06	0.000167273	0.000526527	4.38388e-05	-0.00079166	0.000631959
2006-01-19-13:40:00	0.000405971	-0.000249801	-0.00018875	5.9947e-05	-0.000313034	-0.000527642	-0.000175478	-0.000268185	0.00127396	0.000417388	-9.5239e-05	-0.000513515	-0.000821115	-0.00122656	5.23151e-05	0.000204024	-0.000701072	0.000974057	6.78121e-05	-0.000262179	0.000238249	0.000189905	0.000188796	-0.000989177	-0.000255149	0.000428922	-0.000206556	0.000436476	0.000220804
2006-01-19-13:45:00	-0.000189788	-0.00143494	-0.00073539	-0.000947932	0.000441373	0.000383767	0.000357508	0.000365293	7.66559e-06	-0.000102975	-0.000295021	-0.000136003	0.000992979	0.000597354	-0.000714713	4.26805e-05	-0.00113252	-0.00065138	-0.000352211	-0.000138978	0.000802671	0.000201398	0.00110981	-0.000402729	-0.00106208	0.000333953	-0.00258433	-0.000881869	0.00090855
2006-01-19-13:50:00	0.00114424	0.000747797	0.000106754	-0.000392534	0.000697879	-6.96913e-05	-0.00047498	0.000821955	0.0007002	-3.49403e-05	-0.000365614	0.0012053	-0.000750891	3.87927e-05	0.000572971	0.000465811	-0.000169032	-0.000119189	-0.000971159	0.000310854	-0.000256658	0.000526525	-2.12691e-05	0.000272007	-0.000858828	0.00170648	-0.000216875	-0.000246691	0.000738178
2006-01-19-13:55:00	0.00251108	-7.9294e-05	-7.0288e-05	0.000605492	-0.000281974	0.000288835	-0.000211044	0.000958247	0.000348181	0.000146959	0.0016897	-0.000317855	0.00071517	-0.000238997	0.000825734	0.00113782	0.000129718	-0.000500615	0.000685298	0.000389475	0.00203751	0.000860824	0.000320791	0.000844237	0.000639007	0.000148361	0.00300633	0.000439833	-0.00168485
2006-01-19-14:00:00	-0.00196071	-7.15729e-05	0.00037575	-0.00181107	-0.00106772	0.000496985	0.000312562	-0.00159449	-0.00165398	-0.000304271	0.000526331	-0.000824436	-0.000539852	-0.00150492	-0.000296375	-0.000358855	-0.00064887	0.000150302	0.000333096	-0.000687375	0.000830315	-8.30355e-05	0.000800153	-0.000503056	-0.000158948	-0.000754356	-0.00156275	-0.00038073	-0.000650571
2006-01-19-14:05:00	-0.000974673	-0.000520651	-0.00042742	-0.00116607	-0.00115443	0.000324923	-0.0012614	-0.000252004	-0.000197435	-0.000414713	-0.000502257	-0.00159943	-0.000186602	0.000491404	-0.000446002	-0.0010459	8.13261e-07	-0.000940597	-0.000196612	-0.000106199	0.00116735	-0.000274349	0.00031541	-0.0014327	-0.000975471	-1.60341e-05	-6.56563e-05	0.000103289	-0.000199192
2006-01-19-14:10:00	-0.00206459	0.000522789	7.6194e-05	-0.000727635	-0.000826146	-7.84786e-06	0.00117324	-0.00177852	0.000501171	0.000701724	0.000164595	0.000153146	-6.9409e-05	0.000173562	0.000428442	0.000998209	0.000719474	-0.000175849	-3.0139e-05	-0.00040127	-0.000370398	0.000648905	0.0019425	0.000780819	6.07362e-05	-0.000705931	0.000773142	0.000321649	0.000802966
2006-01-19-14:15:00	-0.000287023	-0.000694589	0.000279867	0.00197151	0.000158298	0.000161382	0.000346111	0.00117534	0.000830992	-0.00166971	0.000541638	-0.000151063	-0.000307526	0.000190374	-0.000449727	0.000598104	0.000509218	-0.000640429	-0.000164817	-6.17811e-05	-0.00175672	0.000262184	-0.00117823	-0.000522474	-0.000672736	-0.00334186	0.00413798	-0.00017682	0.00116161
2006-01-19-14:20:00	-0.00192454	0.000439947	-0.000219623	-0.000151276	0.000438283	-1.89498e-05	0.0010158	-0.000179872	-1.34895e-05	-0.000350047	0.00112732	0.0002488	0.00014396	0.000188414	3.98258e-05	-0.00017752	-0.00130344	-0.000792646	-0.000729753	-0.00071117	-0.00155609	0.00053619	0.00192775	0.000577805	0.000155669	-7.08851e-05	0.00226234	8.11022e-05	0.00192101
2006-01-19-14:25:00	7.20471e-05	-0.00091463	-0.000542699	-0.000822753	-0.00154519	-0.000627637	0.00212957	0.000533027	-0.00018135	-7.4378e-05	-0.000673201	-0.000241182	-0.000214261	-0.000593318	-7.23277e-05	-0.000501133	0.000719852	-0.00042101	0.000554201	-0.000165078	0.000533493	-0.00174222	0.000414294	0.000568276	0.000803256	-0.00067989	0.000134542	0.000295352	0.00203669
2006-01-19-14:30:00	0.00123597	0.000237042	0.00028487	0.00108302	-0.000190683	-0.00105342	0.000147251	-0.000166001	-0.00209315	0.00041715	-0.00118306	0.000509591	-0.000119228	0.000273622	0.00076793	0.000265923	0.000293392	0.000151839	4.17965e-06	0.000441513	0.000559688	-0.00146964	-0.000678976	0.00051622	-0.000800651	-0.00106463	-0.00112798	0.000281562	-0.000184048
2006-01-19-14:35:00	-0.000937532	0.00103868	-0.000114349	0.000325926	-0.000643181	-0.000687624	3.26573e-05	0.000736093	0.00108195	0.000175437	-0.00291225	0.000814886	-0.000359265	0.000659515	0.000308618	-0.000707302	-4.67921e-05	4.02533e-05	-0.000440169	-0.000390293	-0.00227172	-0.000109741	-0.00148705	0.000476474	0.00063338	0.001973	0.00145476	0.000390209	-0.00106269
2006-01-19-14:40:00	-0.000299595	0.000104813	-0.000185525	-0.000190518	0.000166924	-0.000140239	0.00109633	0.000603605	-0.000685169	-0.000624662	0.000281385	0.000870978	-0.000637313	-0.000488342	-0.000677041	-0.000241946	-0.00176917	-0.000128989	-0.00164915	-7.60915e-05	0.000896329	-0.000916188	-0.0009241	-0.000824179	0.0002212	0.000512471	-0.00183224	-8.70948e-05	0.000233623
2006-01-19-14:45:00	0.000437058	-0.00086422	0.0013272	0.000730549	-0.00104975	0.000596638	0.00104078	-0.000459581	0.000397774	0.000644449	0.00040589	0.00059982	0.00131477	0.000961956	-3.78574e-05	-0.000121032	0.00156095	0.000427206	0.00121295	-0.000302498	-0.000945499	0.0001792	0.000105513	0.000702417	-0.000576838	0.000558332	-0.000817059	-0.000121096	-0.000239876
2006-01-19-14:50:00	-0.000570294	0.000690743	0.00054649	0.000540405	5.08791e-06	-0.000344822	0.000215638	0.000969367	0.000440596	-0.000254507	-0.000325253	0.00043675	9.49073e-05	-0.000197545	0.000591329	-0.000548791	2.78169e-05	0.00076726	0.000921251	-9.00683e-05	0.00126784	-0.000597243	0.000283659	0.000682289	-0.000697312	0.000126123	-0.00182	0.00092149	0.000476034
2006-01-19-14:55:00	-0.000198827	0.00026374	-0.00107957	-0.000518098	-0.000162967	-0.000570869	-0.000478517	0.000365334	0.0011643	-0.000453174	3.5998e-05	0.000253995	-0.000556666	-0.000264261	-0.000296148	0.00029355	-0.000234017	-0.00081846	-0.000927203	-0.00080176	-0.000918052	-0.000852853	-0.00154002	-0.000530445	-0.00118832	-0.000978948	-2.46554e-06	-0.000452583	6.64153e-05
2006-01-19-15:00:00	0.00048583	0.000633303	0.000262454	0.00106222	0.000549712	0.000527554	0.00169315	0.00153094	0.00184488	-2.34566e-05	-0.000605426	0.00156924	-0.000549432	-0.0015104	-2.26987e-05	0.00103337	-0.000146985	0.00140531	-0.000190091	0.000876898	0.00227855	-4.33726e-05	-0.00139567	0.000211719	0.000834349	0.00014593	0.00103422	-0.000568218	0.00143729
2006-01-19-15:05:00	0.00171155	-0.000721188	-0.000460706	-0.000762821	-0.000459455	-6.90265e-05	0.000428779	-0.000758988	0.000229156	4.30836e-05	-0.00178989	-0.000619533	-0.000269695	-0.00424451	-0.00159678	-0.000161526	-0.000702324	-0.000545126	-0.00062884	-0.000969982	-0.000701889	0.000446279	-0.0010271	-0.0006284	0.000121006	-0.000461887	-0.00147597	0.000396	0.00197273
2006-01-19-15:10:00	-0.00118991	-0.000145403	-0.000558164	0.000995537	-0.000456675	0.000815297	-0.000544661	4.74286e-05	-0.000507971	5.27983e-05	-0.000961182	0.000722197	-0.000672462	-0.000201012	0.000104019	0.000473509	0.00051695	-0.000662124	0.000533237	-0.000433474	0.000250853	0.000116481	-0.000361966	0.000416809	0.000225625	0.00172748	-0.000243867	-9.43902e-05	-0.000818554
2006-01-19-15:15:00	-0.00129845	0.000407063	0.00057455	-0.000432555	0.00117533	-0.000409205	7.0497e-05	-0.000414311	-0.000954339	-0.000261837	-0.00144282	-0.000307564	-2.14736e-05	0.000993903	-8.234e-05	-0.000956077	0.00174961	-0.000201379	-0.000534087	0.00159518	-0.00148408	-0.000168663	0.000733522	-0.00012184	-2.53942e-05	0.000296124	0.00194079	0.000284595	-0.000343229
2006-01-19-15:20:00	6.25992e-05	1.47717e-05	0.000894669	0.000547404	0.000535171	0.000833878	0.000681568	-2.74909e-05	-0.00054061	0.00118984	-0.00285605	0.0007581	0.000432842	-0.000807492	-0.000301536	-0.000114719	-0.000338081	0.00107717	0.000559984	0.000439442	0.000459411	0.00013528	0.000327583	-5.80386e-05	0.000801721	6.0531e-05	-0.000665592	0.00107778	0.000774587
2006-01-19-15:25:00	0.000319753	-0.000421269	-0.00098123	0.000705603	0.000279629	-0.000442531	0.00109985	-0.000429949	0.000971596	7.08161e-05	-0.00107004	0.000103552	0.000410452	-0.000934271	0.000332381	0.00123869	-0.000563522	-0.000107088	0.00107917	-0.000564536	0.000496502	-6.98969e-05	-0.000103335	0.0007815	0.000751329	9.50738e-05	0.000493706	-0.000243196	0.000235012
2006-01-19-15:30:00	-0.00128084	-0.00101608	-0.000850616	-0.000231722	-0.000618975	-0.000309358	-0.00112244	-0.000602461	-0.000119573	0.00022545	0.00184293	0.000366571	-0.00114267	-0.000174184	-0.000707808	-0.00140994	-0.000858216	-0.000429197	-0.00139663	-0.000576992	0.000692439	-0.000837556	-0.000884178	4.21753e-05	0.00104599	-0.000459503	0.000872254	-0.000178905	0.000177292
2006-01-19-15:35:00	0.00128344	0.000358657	0.00148374	0.000506588	-5.95361e-05	0.000907962	-0.00134945	-0.000194004	0.00083945	0.00154121	-0.000984245	0.00234654	-0.000963343	0.000748912	0.00154271	0.0015519	-0.000479024	0.000192078	0.00143871	1.66673e-05	-0.00116973	0.000257488	-0.00049958	0.0013151	0.000693235	-0.000337431	-0.00124825	0.00012272	-0.00058217
2006-01-19-15:40:00	0.000527877	-0.000182763	-0.000311208	4.94334e-05	0.00106972	0.000286981	0.00110265	-0.000190651	0.0006099	3.74691e-05	-0.0025383	0.000220421	-0.000318866	0.000389022	-0.000524227	0.000600408	0.00146297	0.000845746	2.73901e-05	0.0010204	-0.00141711	0.000113177	-0.000401185	0.000291791	0.00025789	0.000401722	0.000273232	-1.34361e-05	0.000805931
2006-01-19-15:45:00	-0.00079213	-0.000792608	-0.000797013	-0.000223548	-0.000603617	-0.00129635	-0.00119529	-0.00168412	-0.000701864	0.000331038	0.000669237	0.00289809	-0.000996817	-0.00105807	0.000572154	0.00204052	0.000784713	0.000793178	-0.000329895	1.75914e-05	-4.5446e-05	-0.000765997	0.000105553	-0.00202124	-6.16495e-05	-0.00085892	0.00163508	-0.000432363	-0.000771951
2006-01-19-15:50:00	-0.000131282	0.00093226	-1.79594e-05	0.000604501	-0.000223104	0.000524746	-0.000370348	-0.000434131	0.00281458	0.000605092	-0.000692182	-0.00126391	-0.000848426	0.000426864	-0.0020887	-0.00239781	-0.00103716	-0.000367019	0.00111529	4.54908e-05	-0.0023136	0.000788692	-0.000241615	0.000277805	-0.000807578	-0.000477927	0.000862727	0.000998151	-0.000428637
2006-01-19-15:55:00	-0.00170953	-0.000774322	3.15098e-05	0.00031814	-0.000606255	-0.000250266	0.000792969	-0.00126946	0.00324536	0.000583202	0.000260614	0.000144764	0.000769796	-0.000202188	0.000941228	-0.000729395	0.00072141	0.000233105	0.00030228	-9.38844e-05	0.00144972	-3.75014e-05	0.000384968	0.000160072	-0.000243276	0.000348497	-0.00155051	0.000990335	4.30234e-05
2006-01-19-16:00:00	0.00064551	4.47552e-05	0.000929866	0.000926182	0.000332393	0.00175489	0.0010047	-0.000338835	-0.000151111	-6.11661e-05	0.000892722	0.000910834	-8.19935e-06	0.000547556	-0.00244975	0.000416769	0.000929866	-0.000299355	-0.000226872	-0.000535842	0.000124393	0.000620967	0.0045128	0.000679251	-0.000509919	0.00102327	0.000664291	-7.89231e-05	0.000558684
2006-01-20-10:00:00	0.00695039	-0.0048151	-0.0127325	-0.00483908	-0.0092087	-0.00841824	0.0125273	0.00390427	0.00170295	-0.0127789	-0.0114135	0.0028541	-0.00579709	-0.00259694	0.00158857	-0.0144939	0.00292915	-0.00539495	0.00373022	-0.00431214	-0.000306456	-0.000257346	0.00403712	-0.00466225	-0.00242662	-0.00828515	-0.00075433	-0.00160616	0.00660352
2006-01-20-10:05:00	0.00246896	0.001889	0.000314136	0.000539241	-0.00112456	-0.00372767	-0.000507923	-0.000855955	-0.00227213	-4.53116e-05	0.000117488	-0.00381273	-5.44003e-05	0.00208973	-0.0005794	0.00158241	0.000883628	1.66367e-05	0.000662498	-0.000435914	0.000838926	0.00132993	0.00130405	0.000265881	0.000134068	0.00141369	0.000545531	-0.00114331	0.000768959
2006-01-20-10:10:00	0.000854656	-8.71848e-05	0.00152837	-0.000817759	0.00191286	0.00205441	-0.000420249	0.000342565	0.00325046	-0.00207037	0.00185879	0.00479257	-0.000532102	-0.00147126	-0.000288055	0.00380833	-0.00111814	0.00126008	-0.000703908	0.00035328	0.000105511	0.000415444	-0.00112692	0.00037066	0.00141638	0.00138798	-0.000979306	-0.00206171	0.000137802
2006-01-20-10:15:00	-0.00592686	-0.000723491	-0.000563328	0.00116092	-0.00252852	0.000402774	-0.000959765	-0.00159202	-0.00201424	-0.000481528	-0.00127199	-0.00260979	-0.00196812	0.000529145	0.00141605	-0.00234086	0.000517177	0.000335207	0.00246141	-0.00144305	-6.79766e-05	0.000424705	-0.000340907	0.0015545	0.00167395	0.000934069	0.000485427	-0.00125299	0.000140557
2006-01-20-10:20:00	-0.000764622	-0.00111642	-0.000725181	-0.00227465	0.00131661	-0.000798519	-0.000415431	0.000540021	0.0010065	-0.00234253	0.00247342	0.00295396	0.00118139	-0.000545833	-0.000897984	0.000585952	0.000451526	6.13257e-05	-0.000150638	-0.000419049	0.00220675	9.79318e-05	0.00113927	3.57297e-05	-0.000615546	0.00208247	-0.000420829	-0.00248738	0.00082156
2006-01-20-10:25:00	0.00366205	0.000658609	-0.000861279	-0.000342068	0.00203362	-0.00339778	-0.00183927	0.00108514	-0.000607344	-0.00134683	-0.000720209	-0.00179739	0.00075322	0.00103935	-0.000694812	0.000207471	-0.00127626	-0.000482992	0.000610051	-0.000630467	0.0022631	-0.000741402	-0.000561345	0.00069975	-0.000761323	0.00155484	-0.000683673	0.00186772	-0.000611205
2006-01-20-10:30:00	-0.00109638	0.000758156	0.000803673	-0.000902618	-0.000512952	-0.00054014	0.000145812	-0.00014181	-9.15384e-05	-1.93326e-05	0.000258982	-2.17197e-05	-0.000508779	-0.000528795	0.000915521	0.00153001	0.00125538	0.000769002	0.000834125	0.00109276	3.32645e-05	0.00114359	0.00210226	0.000483721	0.000186535	0.000201145	0.00119557	0.00133808	0.000457588
2006-01-20-10:35:00	-0.00109827	0.000200339	0.00108685	-0.000165905	0.000192356	-0.00399982	-6.84717e-05	0.000502892	-0.00258696	-0.000337881	-0.00271488	0.00227915	0.000837216	-0.000456261	-0.0010473	0.00105313	0.000605494	-0.000267769	0.00187231	-0.000144194	0.000444843	0.000985346	0.00220194	0.00100164	0.000123733	0.0021873	0.00110608	-0.00181324	-0.000958326
2006-01-20-10:40:00	-0.0016308	-0.000888882	0.00118863	0.00021169	-0.000854013	-0.00313141	-0.00151293	5.16437e-05	0.000594927	0.000721022	0.00195453	-0.000555908	0.00014788	0.00206972	-0.000560396	0.000187806	0.000756553	-0.000124752	0.00134153	0.00202207	-0.000947676	-0.000258922	-0.00150341	-0.000212538	-0.000247804	-0.00103067	-0.00100526	0.000604449	-0.00103088
2006-01-20-10:45:00	0.00141464	-0.000788786	-0.000847097	-0.000884901	-0.000233124	0.00277092	0.000385664	0.000353761	-0.00106693	0.000244765	0.00102483	-0.00107505	0.00137578	0.000315665	-0.000732439	-0.00223468	0.00233636	-0.000269979	0.00158973	-0.000739888	0.000685136	0.000555868	0.000392344	0.00167573	0.00105638	-0.0019734	0.000595593	-5.08432e-05	-0.000965244
2006-01-20-10:50:00	0.000996301	-0.00159909	0.000771733	0.000751338	0.00066693	5.63964e-05	-0.000143041	0.000434524	-0.0019503	0.000292478	6.59214e-05	-0.000995855	-0.000987996	-0.000280804	-0.00242905	0.00140013	1.00578e-05	0.00167327	0.000532857	-0.000508828	0.00107309	-0.000333498	-0.000473082	0.000116899	0.000155012	-7.30121e-05	0.000356352	-1.29592e-05	0.000433681
2006-01-20-10:55:00	-0.000103747	0.000580161	0.00120337	-0.000619957	-1.42545e-05	-0.00145429	-0.000333133	0.000947105	0.00019818	0.00132499	0.00212664	-0.00309642	0.000779995	-0.000688668	-0.00182177	-0.000300868	0.00150195	0.000745219	0.00148592	0.00050394	0.00163068	0.000221249	0.000260595	0.00168314	0.00107088	0.000877726	0.00194769	-6.43717e-05	3.62608e-05
2006-01-20-11:00:00	0.000743392	-0.000180678	-0.000406873	-0.000973263	-0.00199783	0.0017283	0.000962059	-0.00108015	0.000391724	-0.00366562	-0.000961358	0.00374656	-0.00135926	0.000153999	-0.000228115	0.000544545	-0.00118382	-0.00116455	-0.000532012	-0.000980029	0.000566725	0.00037269	-0.000444969	-0.000687624	-0.000288449	0.000732661	-6.74864e-05	0.00274277	-0.000746405
2006-01-20-11:05:00	-0.00189726	0.00295828	-0.000950448	1.02382e-05	0.00104141	-9.61687e-05	0.000625885	0.000626209	0.00113803	-0.00174043	0.00249988	0.00227416	0.00177415	-0.000321388	0.00174976	0.000323306	0.000435735	-0.00062302	0.000182343	0.000472014	-0.000145035	0.000569352	0.000611323	0.000425653	-0.00132095	2.77408e-05	0.000208727	-0.00067155	-0.00112297
2006-01-20-11:10:00	-0.00170161	0.00436507	0.000549981	0.00151521	-0.000471989	0.000807948	0.000967637	0.0010047	0.00285668	-0.00224658	-0.00189088	-0.00111827	-0.000695351	0.000102544	0.00117573	-8.02785e-05	0.00149689	0.000634952	-0.000601562	0.000142349	0.000403393	-0.000596451	0.000689084	0.00101979	0.00129629	-0.00063668	0.000241021	0.000289004	1.35866e-05
2006-01-20-11:15:00	-0.00064936	0.00333842	-0.000485545	-0.00189635	-0.000567496	3.20235e-05	0.000152	-0.000435037	0.00162436	0.000999502	0.00186257	-0.000769544	-0.000914351	-0.00155057	-0.000206277	-0.00212586	-0.000426221	0.000303486	-0.00158227	-0.000898698	-1.1322e-05	-0.000304682	0.000117384	-0.000820164	-0.000610738	0.000161967	0.000103578	0.000312184	0.000408107
2006-01-20-11:20:00	-0.00261236	-0.00212157	-0.000803722	0.00207537	-0.000339877	6.66725e-05	0.00098175	0.000491877	-0.00129669	-0.0004606	-0.00182223	0.000110714	0.000650537	0.00125292	0.00149035	-0.000444294	-0.000545001	0.00177501	-0.000953332	0.00017628	-0.000647767	-0.000462695	-0.000517764	0.000566715	0.000520457	-0.000766785	-0.000842408	-0.0013518	-0.00182446
2006-01-20-11:25:00	-0.000206652	0.00078847	0.00122851	0.000838448	0.00250926	0.000549665	-0.00183458	0.00120971	0.00164168	0.00067233	0.00120163	-0.000780356	0.000837351	0.000897192	0.00256463	0.000460226	0.00186164	0.000978045	0.00111169	0.000831405	0.000790443	0.00113621	0.000308284	0.00171492	0.00137868	0.0031831	0.000762335	0.00252189	-0.000593676
2006-01-20-11:30:00	-0.00127014	-0.000535882	-0.00125018	-0.0012108	-0.000966068	-0.0014519	-0.00169175	-0.00129951	-0.00120513	-0.0029791	-0.00226518	0.000736435	-0.001578	0.000199737	-0.0012439	-0.00035171	-0.00143305	0.000132408	-0.000932673	-0.000526835	-0.00224589	-0.000147785	-0.00153131	-0.00129788	-0.00107587	-0.00121117	0.000990894	-0.00166135	-0.00133954
2006-01-20-11:35:00	-0.00226091	0.00230635	0.00158415	0.00191739	0.000899257	-0.00171695	-0.00344871	0.000617317	0.00140345	0.00212797	0.0026786	0.00210225	0.00239069	0.000582345	0.00114464	-0.000337048	0.000673364	0.00155199	0.00239407	0.00096549	0.00104435	0.000509222	0.000423275	0.000913716	0.000753512	0.00141821	0.000451458	0.00184555	-0.000523967
2006-01-20-11:40:00	4.35982e-05	-0.001538	0.000405454	-0.00102046	-4.60341e-05	-0.00168185	-0.00257536	-0.000432658	-0.00141554	-0.00120199	-3.41375e-05	-0.00129861	-0.0011898	-0.00117666	0.000475972	-0.000668474	-0.0036169	-0.000246446	-0.00161862	-0.000444438	0.00057834	0.000278362	-0.000382179	-0.00016019	4.04063e-05	0.000379127	-0.00148594	-0.000209095	-0.00199906
2006-01-20-11:45:00	0.00199599	0.00034158	0.000828375	-0.000282863	0.000290656	0.00172386	-0.000483506	0.00279306	0.000614006	0.000327044	0.000730772	0.000809171	0.00219372	0.000445826	0.000555249	0.000842231	0.00159459	0.000228217	0.00080346	0.00161699	0.00209713	0.00106147	0.00035431	0.000632916	0.000986508	0.00114328	0.0021427	0.000175168	-0.00102117
2006-01-20-11:50:00	0.00156818	-6.04112e-05	0.00165754	0.00223296	0.000824724	0.00183429	0.000136259	-0.000532865	0.00287448	0.00182703	0.00155064	0.00207287	0.000242324	0.000306995	-2.47885e-05	0.000555234	-0.00017132	0.000134029	0.00204748	0.00119708	0.00132187	-0.000499738	-0.000792829	0.000854102	2.57734e-05	-0.000979926	0.000541801	0.00183512	-0.00270144
2006-01-20-11:55:00	-0.000778385	-0.00144576	-0.000814816	-0.000551546	-0.00217405	-0.000361728	-0.000834612	0.000107308	-0.00103639	-0.000353681	1.24865e-06	0.00025249	0.000512398	-0.000688608	-0.00148843	-0.000807688	0.00177068	-0.00157281	-2.09022e-05	-0.000347009	-0.000523485	-1.36183e-05	-0.000236649	0.000353653	0.000351157	-5.19141e-05	-0.000207104	-0.000495805	-0.000934444
2006-01-20-12:00:00	-6.94237e-05	-0.000222428	0.000649335	-0.00045325	0.000982949	0.00209994	0.00369921	4.94196e-05	0.000249491	0.00159812	-0.000289741	-0.000775066	-0.000211782	-0.000781888	0.000413883	0.0001216	-0.00119847	-2.7745e-05	-0.00043158	0.000121347	-0.000537212	0.000277267	0.000334324	-0.000540391	-0.000140485	0.000259441	0.00101587	-0.00108828	0.00284715
2006-01-20-12:05:00	0.00120146	-0.00133308	-0.000741108	-0.000854666	-0.000394873	-3.90885e-05	0.00195004	0.000166502	-0.000111664	0.000173299	-0.00063785	6.76629e-05	0.000131895	-0.0004717	0.00115498	-0.000916138	-0.00124201	-0.000942915	-0.00065523	0.00185277	-0.00119589	-0.000295369	0.000652267	-0.000130122	0.000579155	0.000314645	-0.000315824	-0.000416548	0.00323881
2006-01-20-12:10:00	0.000284511	0.000334571	0.00061428	2.45764e-05	-0.00108484	-0.000648182	0.000229366	0.00083741	-0.00109815	-0.00176141	1.08155e-05	-0.00111685	-5.71909e-05	-0.000624171	0.00182574	0.00133261	0.0004165	-3.54787e-06	0.00034896	9.68777e-05	-0.000165858	-0.00108622	-0.000231781	-0.000332458	-0.0011776	0.00171881	0.00110692	0.000484247	5.63124e-05
2006-01-20-12:15:00	0.00108419	-0.000555445	0.00061071	0.00201889	-0.000289555	-0.00248033	0.000383734	-0.000767833	0.00164998	0.000470083	0.000954929	-0.00124429	0.000271868	-6.77351e-05	0.00172251	0.000983484	3.16698e-05	-0.000116547	0.000214819	0.000330645	0.00119364	0.00085224	0.000131797	-0.00112616	-5.06962e-05	-1.92251e-05	0.000231507	0.000265683	0.00052369
2006-01-20-12:20:00	0.0015437	0.000635189	0.000313744	-0.000419402	0.00115821	0.00019011	0.00119366	0.000263887	0.000584789	-0.00095501	-0.000956607	-0.000660037	0.000319695	0.000243943	-0.00188417	0.00108763	0.000447419	-6.57987e-05	0.000375362	-0.00107575	0.000412581	-0.000361387	0.00113875	2.61801e-05	-0.00110906	0.00130345	-0.000214482	-0.000291923	0.00142857
2006-01-20-12:25:00	0.00107682	-0.00134881	0.000257185	-0.000798129	0.000120436	-0.00104093	0.00123348	-0.000911064	-0.00131896	-0.00160343	-0.00202562	-3.46801e-05	-0.000424707	-0.000674442	-0.00167906	0.000770745	-0.00204395	-0.00155252	-0.000458713	0.000838943	-0.000187935	-0.000751981	0.000507887	-0.000972778	-0.00130361	0.000535544	-0.00109959	-0.00077166	-0.000104104
2006-01-20-12:30:00	-0.00153111	5.76775e-06	8.82837e-05	-0.000621562	-0.000229882	-0.0004762	0.00239863	-0.000501623	-0.000373528	0.000556614	0.0012265	-0.000152477	0.000546248	0.000593516	-0.00185595	0.000178468	0.000172846	-0.000357954	-0.000147167	-0.00215517	-0.00099364	-0.000422721	-5.64076e-05	0.000446137	0.00101327	-0.000345711	-0.000626983	9.43798e-05	0.00138183
2006-01-20-12:35:00	-0.000671589	0.00013207	0.000759414	-0.000186034	0.000124725	-0.000641184	-0.000962344	-0.000433016	-0.000455637	0.000782254	-0.00112142	0.000302309	0.000308489	-0.00073822	-0.000439719	-0.00228423	-0.000280875	0.000947306	0.000666822	0.00156431	-0.000459311	6.96572e-05	-0.000609808	-0.000521335	-0.000456545	-0.000461657	0.00013375	-0.00115909	0.000795113
2006-01-20-12:40:00	-0.000522627	0.000124035	0.000990194	-0.000877174	-0.000490301	-0.00237991	-0.00139997	0.000850369	0.000540408	-0.000501884	6.70473e-05	0.00105137	2.87644e-06	7.86019e-05	-0.00163229	-0.0012356	-0.000100108	0.000585663	0.000640306	-0.000924437	0.000699841	-0.000335027	-0.000359046	0.000277941	-0.000246149	0.000273444	0.000485258	0.00126218	-0.0013274
2006-01-20-12:45:00	-0.000881871	-0.000415732	0.00098406	0.00107914	-0.00103106	-0.00373072	-0.000763863	0.000924428	0.000919437	0.00104407	0.00016891	0.000575969	0.000239416	-0.000776773	0.000722595	-0.000115819	0.00239925	0.000649194	0.00131754	0.000818787	0.00203951	-0.000997113	0.000887271	0.00133266	0.000717824	-3.77442e-05	0.000951352	0.00114286	-0.00143563
2006-01-20-12:50:00	0.00197621	0.000900405	0.000317199	0.000523872	-0.000957716	-0.00145884	0.00168251	-1.42932e-05	-0.000124345	4.80581e-05	0.000277243	-0.000953689	-0.00055016	0.000151958	0.000582893	-0.0007809	0.000659772	0.00201204	-5.37471e-05	0.000300938	-0.00042332	-0.00283055	0.000551907	0.000577558	0.00129962	-0.000194503	0.000589084	0.000453172	0.0014675
2006-01-20-12:55:00	-8.74536e-06	-0.000527969	-0.000474269	-0.00134034	0.00038556	0.00191769	-8.55492e-06	-0.000370283	0.000179142	-0.00186959	-0.000801266	0.000666612	0.000140728	-0.000122788	0.000927357	-0.00179297	-0.000922107	0.000469817	0.000469169	0.000429891	-8.68277e-05	-2.97804e-05	-0.000207695	-0.000496245	0.00114461	0.000360316	-0.000540365	-0.000783706	0.000563298
2006-01-20-13:00:00	0.000253247	-0.000284625	-0.00035244	0.000111398	0.00108546	-0.000591448	0.00065118	0.000949233	0.000539714	-0.000230191	-0.00103118	8.78037e-05	0.00147863	-0.000673638	0.000551703	-0.000853515	0.00127163	0.000524979	0.00132441	0.000342661	-6.47338e-05	0.000857947	0.000892089	0.000725471	-0.0002839	-0.0011471	0.000556978	-0.0006632	0.00144902
2006-01-20-13:05:00	3.14328e-05	0.00170775	-0.000114917	0.000710756	-6.21339e-05	0.000974207	-0.00024356	0.000905697	0.00107246	0.000336833	-0.00153366	-6.28399e-05	-0.000562908	0.00054368	-0.000572732	-0.00087045	0.00166864	-0.000914294	0.000754844	0.000989791	0.00180649	-0.000633936	6.02345e-05	0.000382683	0.00102924	-0.000937568	0.000768003	-0.000201769	0.000263598
2006-01-20-13:10:00	-7.52668e-05	-0.000913671	-0.000488482	0.000416578	-0.00130293	-0.000529253	0.000864941	-0.00051398	0.000135363	-0.00112019	-0.00182949	-0.00154036	0.000757787	-0.000689649	-0.000136098	-0.00111521	-0.000883345	-0.000380781	-0.000816981	-0.000294198	0.000809314	-0.00109496	-0.000805194	-0.00020152	-0.000297157	-7.8975e-05	0.000364508	-1.04517e-05	0.000331347
2006-01-20-13:15:00	-0.00155018	0.00161108	-0.000409722	-0.000307174	0.000662226	0.00182428	0.000979403	-0.00022784	5.78459e-06	0.00160238	-0.000565127	-0.000315016	-0.000385268	-0.00112119	-0.000820311	0.00174364	-0.000874984	-0.00108762	-5.47956e-05	0.000400709	-0.000878075	0.000314647	0.000313496	-0.00012792	-0.000858836	-0.0001338	-0.00120913	-0.000446636	0.00184577
2006-01-20-13:20:00	-0.00156203	0.000259691	-0.000707045	0.000270025	-0.00240311	0.0014033	-0.00181696	-0.0010827	-0.000461091	-0.000942767	0.000259572	0.000519814	-0.000358929	-0.000403429	0.000292082	0.000474527	0.000414376	-0.0013845	-0.000596839	-0.000596413	0.00051923	-0.0021359	0.00112086	-0.000634874	0.000214221	-0.0014938	-0.000139732	-0.00038852	-0.003903
2006-01-20-13:25:00	-0.000255172	4.6956e-05	0.00134632	0.000417913	-0.000212486	0.00127393	0.000910527	0.000879853	0.00108248	-0.000330668	0.000392998	9.09746e-05	0.00136889	0.00097792	0.000120217	0.00308895	0.000506859	-0.000761772	-0.000145546	0.00061365	0.000317978	0.000579004	0.000550522	7.9888e-05	-0.000601903	0.00232507	0.000399149	-0.000137307	0.0014797
2006-01-20-13:30:00	0.000695669	-0.00207746	-0.00142175	-0.000707579	-0.000180268	0.0021707	-0.0010507	-0.00119699	-0.00117353	0.000267115	0.00110993	-0.0019068	-0.000168798	-0.000513658	-0.000341567	0.000599903	-0.000391182	-0.00100471	-0.000754667	-0.000314399	0.00123179	0.00117563	-0.000853397	-8.9269e-06	0.000983769	-0.000159682	-0.000469015	-2.25348e-05	-0.001575
2006-01-20-13:35:00	-0.000535724	0.00112206	-0.000245056	0.0027359	0.0014037	-5.02285e-05	0.000825657	0.000272932	0.001147	0.000592882	0.000575028	0.000981806	0.000616126	0.000702338	-0.000753892	-0.000726885	0.000366617	-0.000745791	0.000450304	-0.000457176	6.63472e-05	0.000229837	0.00150112	-6.89837e-05	0.000121116	-0.00189226	0.000805608	-0.00087817	0.00155821
2006-01-20-13:40:00	0.00105484	-0.000523596	0.000258599	-0.00114347	0.000604188	-0.00138188	0.000302675	0.000647392	-0.00073113	0.000717937	0.000112108	0.000990535	-0.000879528	0.000460031	-0.00134297	0.000754976	-0.000551107	-0.000858653	0.000442962	0.0003905	-0.00145317	0.00063573	-6.88602e-05	0.000361899	0.000501845	0.000932533	-0.000851402	0.000102736	0.000718776
2006-01-20-13:45:00	0.00150661	0.000383131	-0.000610219	0.000595424	0.000407834	0.000809472	0.00222577	0.000369186	-1.13742e-05	-0.00118221	-0.000685103	-0.00185409	0.000159442	0.00129541	0.000438232	0.000591072	0.000781416	0.000215065	0.00040502	-0.00092336	-0.000776992	-0.00099244	0.00135106	0.000269304	0.000180938	-0.000507862	0.000237573	-0.000512215	0.00173988
2006-01-20-13:50:00	-0.000202607	0.000157948	-0.000704814	-4.05313e-06	-0.00128835	-0.00115763	-0.000639955	-0.000389196	0.000854911	-0.000360201	0.000605378	-0.00103864	-0.000708427	-0.000507815	0.000135223	-0.000891133	0.000375664	-0.000684029	-0.000529527	-0.0010355	0.000802718	-0.000427728	-9.28169e-05	0.000480844	0.000553238	-0.000992334	-0.000635696	-0.000133415	6.24628e-05
2006-01-20-13:55:00	0.000335276	-0.000336506	-0.00079566	-0.000305707	-0.000694333	0.000367263	0.00108111	-0.000269058	-0.000806438	-0.000512401	0.00183897	-0.00122997	-0.00145091	-0.00155927	-0.00138411	-0.000225485	0.000471553	-0.000673955	-0.000424647	-0.000622102	-0.000203623	-0.000739676	-0.000726343	-1.43085e-06	0.000575438	-0.000645394	0.000503748	-0.0015796	0.00118348
2006-01-20-14:00:00	-0.000448135	3.71339e-05	-6.6539e-05	0.000907398	-0.00183346	-0.000543584	0.00113024	-9.37062e-05	0.00147332	0.000730183	-0.0003716	-0.000537149	-4.60355e-05	-0.00078434	-9.56186e-05	-0.00210169	-0.00154191	0.000688639	0.00136129	0.000222545	0.000386449	-5.50499e-05	0.000595814	0.00028936	0.000592211	0.00101593	0.000490729	0.000736146	0.0011093
2006-01-20-14:05:00	-0.000204564	0.000123121	-0.000229027	-0.000634048	0.00132438	0.00126834	0.00137211	0.000451756	0.000489609	0.000486988	-0.000853686	-0.00174783	0.000464943	0.001964	-0.000414563	0.00184886	-0.000124899	0.000814962	-0.000259479	0.000430001	0.00064971	0.000857355	0.00144935	0.000770738	0.000901715	0.00105094	0.000596298	0.00167351	-9.83153e-05
2006-01-20-14:10:00	-0.00116712	-0.000180847	0.000680468	-0.000705996	0.000656073	0.00224203	-0.000465942	-0.000401116	-0.000220196	-0.000829704	-0.00102801	-0.0015246	-0.000690563	9.79019e-05	-0.000732833	-0.000662298	4.49214e-05	-0.000426001	0.00026336	-6.20275e-05	-0.000396201	-0.000175144	-0.000960488	-0.000859757	-0.000614536	-0.000223925	-0.00108342	-0.00046974	0.00123586
2006-01-20-14:15:00	-0.000720078	0.000995872	0.000589757	-5.19987e-05	0.0020047	0.0045657	0.000871606	-0.000304692	0.00036206	-0.000308449	-0.000387041	-0.00167936	-0.000408996	-0.000291996	0.00071306	0.00124353	0.000138408	0.000836788	0.000288472	0.000739782	-0.000284905	-0.000538882	-0.000228881	-7.99713e-05	-0.000557355	0.000332279	-0.000888611	0.00024478	0.00163099
2006-01-20-14:20:00	0.00014309	-0.000954217	-0.00120375	-0.000124145	-0.00145183	0.00348963	0.000411561	-0.000864259	-0.00182797	-0.00046007	4.09232e-05	0.00070056	-0.000686566	-0.000909569	-0.000616683	-0.000552842	-0.000159936	0.000941673	0.000804621	0.000138087	-0.000447327	-0.000677072	-0.000803744	3.26755e-06	-0.000590769	-0.000504632	-0.00111159	-5.08871e-05	-0.000873718
2006-01-20-14:25:00	0.000547057	0.000343299	0.000665134	-0.000206657	0.00151139	0.00207916	-0.000779315	0.000706896	-0.000445919	-0.000482481	0.000862974	0.00229761	-0.000223755	-0.00040542	-0.000194763	0.000111927	-0.000762531	0.0006657	0.000546006	6.55065e-05	-7.42519e-05	0.000312342	2.53134e-05	0.000383554	0.000361355	-0.000420605	0.000778235	-0.000480523	0.000740156
2006-01-20-14:30:00	0.00035493	-0.000693295	-0.000311336	-0.00052615	-0.000683101	-0.000583836	-0.000860012	-0.00101928	-0.0014085	-0.000679669	-0.00136682	0.00121139	-0.00114533	-0.000995008	-0.0012629	-0.000251297	-0.00157364	-0.00018231	-0.000981877	0.000163734	-0.000134584	-0.000170089	-0.00151385	-0.000619167	9.91372e-05	0.000316662	-0.00142077	-1.63859e-05	0.00033767
2006-01-20-14:35:00	-0.000918818	0.000237293	0.000146361	0.000237982	0.000302198	-0.0025333	0.00225431	0.000812126	0.000632796	0.00167231	0.00124718	-0.000263004	-0.00109329	0.000310398	0.00231836	-0.000238272	0.000671655	8.40372e-05	0.000380511	0.0001526	-0.000244595	0.00136828	0.00134104	0.000130871	-0.000794744	-0.0010671	0.000680973	-2.68183e-05	0.000665639
2006-01-20-14:40:00	0.000133145	6.78519e-05	-2.24204e-05	0.000859681	-0.000346195	-7.1306e-05	0.000793396	-0.000260376	-0.000145472	0.000124939	-0.000717971	0.00138596	0.000656955	-0.000177452	-0.000596685	-0.000202248	-0.000375432	2.12075e-05	0.00131291	0.000953121	0.00137228	0.000121278	0.000150194	-0.000117205	0.000263114	-0.00117396	0.00106284	-0.000550983	-0.000583844
2006-01-20-14:45:00	-0.00077206	0.000326092	0.000431496	0.000274637	0.000692741	-0.00013962	0.000552225	0.000565363	0.000393377	-0.00151362	-0.000495475	0.000103418	-0.000104158	-0.000123587	-0.000675867	-0.000599326	-4.57928e-05	9.09041e-06	0.000862566	0.00031899	-0.00150634	-0.000228024	0.000181738	0.000321589	-0.000750868	8.09655e-05	-0.00162312	-0.000198129	0.000463583
2006-01-20-14:50:00	0.00055111	-0.000303405	-0.000410202	0.000163098	0.000416006	-0.0013193	-0.0009557	-0.00050492	-0.000249544	-0.000337898	-0.000192378	0.00327811	-3.45261e-06	-0.000807167	-0.00122758	-0.000285444	-7.19174e-05	0.000586843	0.00114246	-0.000228611	0.000267026	-0.00124468	0.000595477	-7.995e-05	0.000123352	-0.000528441	0.000694552	0.000507224	-0.00110477
2006-01-20-14:55:00	-0.00151599	8.29238e-05	0.00115026	0.000471858	-0.000910548	-0.00165855	-0.0020795	-0.000766372	0.000261026	0.000315439	0.000658275	0.000729213	0.000693553	-0.000233049	0.00129115	0.00147923	0.00129248	-0.000145493	0.000814082	0.000305244	0.000180515	-0.000586442	0.00108009	0.000656957	0.00158684	0.000193318	-0.000163594	0.000667367	-0.00260952
2006-01-20-15:00:00	0.000865963	-0.000764716	0.000724341	0.00053851	0.000536003	-0.00317355	0.00135477	-0.00043063	-0.0004392	0.000654142	0.00156715	-0.00170833	0.000676847	0.000651301	0.00022278	0.000904245	0.00126219	0.000212976	0.0011752	-0.000494498	-3.86351e-05	-0.0010808	0.00110529	-0.000457636	-3.32127e-05	0.00028464	0.000245926	0.0019991	0.000319238
2006-01-20-15:05:00	-0.000718017	-0.00201791	-0.000134006	0.000371226	-1.24846e-08	0.0047739	-0.000837345	-0.000683662	-0.00169006	0.00135603	0.00105279	-9.03318e-05	0.000180939	0.000497084	-0.000674703	-0.000426316	-0.000193442	-0.000608459	0.00138146	0.000168589	-3.30067e-05	-0.000418948	0.000456064	-0.000183812	-7.27544e-05	-0.000290645	-0.000860161	-0.000171933	-0.00171103
2006-01-20-15:10:00	7.48631e-05	-0.000995947	-0.000661405	-0.00141245	0.000139489	0.00114938	-0.0010934	-0.00103652	-0.00267745	-0.000307287	-0.000897189	-0.000352662	-0.000575037	-0.00105944	-0.000302296	0.000258347	0.000801706	-0.00105529	3.04449e-05	-0.000512679	-0.000476398	-0.000540183	-0.00138387	5.7192e-05	-0.00163448	-0.00158916	3.55235e-05	-0.000637833	-0.000682248
2006-01-20-15:15:00	0.000276244	-0.00114431	0.000856427	0.000686682	-0.000697545	-0.00178754	-0.00127258	0.0012857	-0.00207172	0.0012623	0.00248436	-0.000357557	0.000260582	-0.00154566	0.00172735	0.00090365	8.09532e-05	-0.000834178	0.00156731	-7.24561e-05	-0.000548879	0.00144927	0.000388705	0.000815612	-0.000229462	-0.00207018	0.000642928	0.0011807	-0.000761463
2006-01-20-15:20:00	-0.00046159	0.000636874	3.55759e-05	0.000989294	-0.000736687	0.00168964	4.63141e-05	0.000409038	0.000122082	0.00119919	-0.00131222	-0.000217429	-6.94909e-06	-0.000360145	0.00136832	-0.00147025	0.000304395	-0.00106023	-0.000319348	-0.00151746	0.000191105	-0.00101733	-0.000618454	-0.000517771	-0.000209115	-0.000684017	1.39087e-05	-0.000158603	-0.00128054
2006-01-20-15:25:00	-0.000311414	0.000102277	0.000813122	0.000452569	0.000239576	0.00238429	-0.000128251	0.000678562	-0.00094544	9.8433e-05	0.0012938	0.000314518	0.00224121	0.0012673	0.000439317	0.000497527	0.000356014	1.00992e-05	0.00203475	-0.000142656	0.000435592	-0.00044021	0.000828729	0.00103192	0.00154924	0.000575141	-0.000243428	0.00174153	-0.000244243
2006-01-20-15:30:00	6.46175e-05	5.44724e-05	-0.000520837	0.000569245	1.32456e-05	0.00238096	7.21843e-05	0.000750705	-0.000144558	0.000604094	-0.00028568	0.000722073	-0.000940347	-0.000501529	-0.00193444	0.000403312	-0.0027495	3.36555e-05	0.000151649	-0.000142895	-0.00204281	-9.38751e-05	-0.000689305	-0.00158591	0.000835505	0.000522177	8.77616e-05	-0.000266469	0.000523369
2006-01-20-15:35:00	0.000181202	0.000177724	-0.00051264	0.000414984	-0.000123856	-0.000713909	0.000656776	-0.000362953	-0.000439735	-0.000497833	-0.000581897	-0.000625705	-0.000267303	-0.00132135	-0.00049688	-0.001129	-0.000367698	0.00016137	0.00420634	-0.000435711	0.000525352	-0.0005111	-0.0012731	0.00106819	0.000340945	-0.000137702	-0.00162411	0.00067038	-0.000333422
2006-01-20-15:40:00	2.56774e-05	-0.000838568	0.000471112	0.000305126	0.00061301	-0.00101155	-0.00281265	0.000480368	-0.00147389	-0.000132087	-0.00129555	0.000819176	0.000965652	0.000104433	0.00018587	0.000683725	0.001084	0.000275574	0.000973046	-0.00140796	0.00273256	-0.00334343	2.65563e-05	0.00101143	0.00100669	9.20917e-06	-0.000890973	0.00133095	-0.00262214
2006-01-20-15:45:00	-0.00319399	-0.00128322	-0.00120064	-0.000268832	-0.00164034	-0.000716888	-0.000847412	-0.000110787	-0.000838327	0.00182142	0.000308693	-0.00315694	-0.00217218	4.04846e-05	-0.000401305	0.000591422	0.000212933	-0.000768854	0.00194853	-6.46189e-06	0.000352888	0.0030599	-0.00053272	-0.00129199	3.71501e-06	-0.00161337	-0.00103618	-0.000266893	0.00210674
2006-01-20-15:50:00	-0.000473978	-0.000746786	0.000802401	0.00115185	0.00178504	0.00166563	-8.16416e-06	0.000693175	0.00211306	0.000487706	0.00316176	-0.000848799	0.00183391	0.000625881	0.00030784	0.000651188	0.000830035	0.00297064	-0.00126642	0.00144458	0.0032373	0.00361128	0.00065595	-4.10637e-05	0.000961933	0.0019749	0.00321716	0.000828048	0.000797086
2006-01-20-15:55:00	0.00178441	-0.000225434	-0.000834546	-0.00157767	0.001642	0.00173803	-0.000901336	-0.000501073	0.00353448	0.000262348	-0.0057907	0.00256693	-0.000699737	-0.00260816	0.0021615	0.00106618	-0.00216928	0.000872921	0.000974412	-0.00120005	-0.000343143	0.00207889	-0.00182295	-0.000152513	0.00104117	0.00253418	-0.000925461	-0.00101947	4.77871e-05
2006-01-20-16:00:00	-0.000521586	0.000633991	-0.000669316	-0.000784173	0.000296333	-0.000755622	0.000795013	0.000589724	-0.000418462	0.000689647	0.000471781	0.000322438	-0.00042852	0.000512286	-0.00143623	-0.000265234	0.000429479	-0.000370979	0.000394153	6.01453e-05	-0.000889897	-0.00230981	-0.0037468	-0.000207967	0.0013402	0.000769347	-0.000866743	0.000832985	-0.00359395
2006-01-23-10:00:00	0.00385798	0.0088893	0.00533589	-0.00960794	-0.00571951	-0.0149879	-0.000953336	0.00258705	-0.00892307	0.00231091	0.00255342	-0.00179405	-0.00340893	-0.0117691	-0.00386717	-0.00141119	-0.00463931	0.00393005	-0.0103678	0.00122423	-0.00410218	-0.00280561	0.00289083	0.00199619	-0.00411455	-0.01182	0.00330178	0.00139694	-0.00115878
2006-01-23-10:05:00	-0.000305371	0.00153962	-0.00017565	0.000844175	-0.000716806	-0.00216088	0.00173668	0.00138813	0.00180491	0.00178434	0.000232738	0.00148191	-0.000437588	-0.000932304	0.00152485	-0.00022151	-0.000985077	0.00267896	-0.00217375	-5.62541e-06	-0.0010504	-0.000998728	0.000143728	0.00101254	0.000382988	-0.000208608	0.000614275	-0.00223147	0.00203022
2006-01-23-10:10:00	-0.00151637	0.00182389	-0.000177431	0.000837686	0.00221735	0.00238067	-0.00044164	0.000213361	0.000455029	0.00163945	-0.00100656	0.000186974	0.00029849	-0.000122206	0.00135698	0.000726099	0.00230812	0.00156284	0.00584376	0.000724848	0.00139396	0.000298458	0.00257215	-0.000376107	0.00149121	0.00432253	0.00195759	0.00219451	-0.00038558
2006-01-23-10:15:00	-0.000489881	-0.000617484	-0.000774344	0.00280707	-0.00185095	-2.44829e-05	-0.00281438	-0.00155608	0.000474117	0.000769174	0.00171403	-0.00149828	0.00104132	0.00186167	-0.00157616	-0.000925884	-0.00310877	0.000741665	-0.00198934	-0.000881791	-0.000642522	0.000335876	-0.00149036	-0.00163045	-0.0004676	-0.00148069	-0.00198246	-0.00274953	-0.00386247
2006-01-23-10:20:00	0.00321796	0.00202985	1.01614e-05	0.00485784	-0.00218859	-0.000209049	-0.00133869	0.00222578	-0.000708867	-0.000522437	-0.000345214	0.000724552	0.00111638	0.000165422	0.000271384	0.00157236	-1.94395e-05	0.000138808	0.00188055	0.000103852	-0.000116861	0.00154128	0.000239859	-0.000596793	-0.00274614	-0.000148754	-0.000214343	0.000777527	0.00132177
2006-01-23-10:25:00	-0.00149345	0.00106897	-0.000813881	-0.000379923	0.000544386	6.72675e-05	-0.000239723	8.70629e-05	-0.000918457	-0.00102731	0.000504647	-0.00163661	-9.60798e-05	0.00027323	-0.00116207	0.00193633	-0.0011705	-0.000870788	-0.000626833	-0.00264474	-0.00134996	-0.00185627	-0.000699768	8.61693e-06	-0.00143846	0.000835423	-0.00110211	0.000247531	0.000530524
2006-01-23-10:30:00	-0.00158724	-0.000988146	-0.00105835	-0.00352674	0.0019152	-0.000123239	0.00156179	-0.00300436	-0.00204948	-0.000152581	-0.00348465	-0.000758716	-0.000707263	-0.000383886	0.00119888	0.00360638	5.53134e-05	0.00185828	0.00185656	-0.000838726	-0.00014328	0.000775152	0.00147682	-0.000202516	0.000548762	-0.000734854	0.000724945	-0.00164252	0.00239439
2006-01-23-10:35:00	0.0020013	-0.000918149	0.00108319	0.000269299	-0.00249502	3.52963e-05	0.000715957	0.00023491	0.000479521	-5.71703e-05	0.0012288	9.46215e-05	0.00125705	-0.00316479	0.000754929	0.000258427	0.00045812	-0.000401986	-0.00181586	0.000801354	-0.000569361	-0.000851644	0.000299844	0.000817318	-0.000674884	7.76245e-05	-0.000146461	0.000409586	0.000819808
2006-01-23-10:40:00	-0.00150997	8.43575e-05	0.000399626	-0.000935753	0.00157062	-0.000453529	-0.00118492	0.00109847	-0.000565575	-0.000193828	0.000449761	-0.000142664	0.000243133	-6.1361e-05	-0.000770813	0.000196287	0.00116186	-0.000838603	0.000669427	-0.00049827	0.000305376	-0.000490304	4.51523e-05	-0.000486149	0.00205594	-0.00109037	-0.000498604	0.000846443	0.00125137
2006-01-23-10:45:00	0.000817398	-0.000630604	7.91102e-05	-0.00150823	0.0009638	-2.55891e-05	0.0045414	0.000277255	-0.000374238	-0.000562848	-7.86524e-05	-0.000700242	-0.000704026	-0.000855078	-0.000360727	0.000706939	0.000134713	-0.000818586	-0.00134809	0.000409876	-0.00230291	-0.00145938	-0.000420623	0.00112861	-0.00095134	-4.32504e-06	-0.000245195	-0.00219016	0.00242102
2006-01-23-10:50:00	0.00186001	5.99885e-06	0.00023511	-0.00129154	-0.000368174	0.000257741	0.00390304	0.000556472	-0.000856244	0.000867947	0.000997136	-0.00255837	-0.000418044	0.000463895	-0.000679769	-0.000516421	0.000421339	-0.000286658	-0.000843496	0.000301997	0.000314253	-0.000322537	-0.000289982	-0.000486866	0.000310621	-0.000768949	-0.000192863	-0.000164019	0.00468692
2006-01-23-10:55:00	0.00155549	0.000284014	0.000596859	-0.00244026	-2.15319e-05	0.000259654	-0.00103859	-0.000281005	-0.000787354	-0.000273076	0.000926613	-0.000426645	0.000193027	-0.000823129	0.000324864	0.00112432	0.00118309	-0.000233984	0.00144095	-0.00067168	3.81593e-05	0.0019313	0.000120279	0.000293458	-0.000491535	0.0014619	-0.000998123	0.000598317	-0.000658706
2006-01-23-11:00:00	-0.000758211	0.000194394	-0.000702303	0.00124531	0.000273471	-0.00114546	-0.000998806	-0.000744964	0.000837199	-0.000110978	-0.000945473	-0.000981364	-0.000503544	0.000916984	0.000145113	0.00108782	-0.000387267	-0.000631849	-0.000364238	6.7654e-05	0.000301585	0.000270539	-0.00063031	0.000323242	-0.000510607	-0.000454793	-8.11518e-05	0.000125879	-0.0001485
2006-01-23-11:05:00	-0.00180097	-6.35028e-05	-6.84475e-05	-0.0031454	0.000553009	0.000358717	-0.00193247	-0.000222726	0.000907318	0.000706011	0.0021596	-0.00231765	0.000288957	-0.0034456	4.83319e-06	-0.000838288	-0.000570345	0.000649174	0.000992469	0.000105916	-0.00053201	-0.000155974	-0.000835018	0.00138643	-4.46262e-05	0.00447705	-0.0001405	-9.73122e-06	-0.00167074
2006-01-23-11:10:00	0.00184292	-4.60566e-05	-0.000426453	-0.000307575	0.000146054	0.00127407	0.000235181	-0.000175864	-0.00117491	-0.000170667	-0.000916234	0.00237994	-0.00012401	-0.00305858	-0.000349108	0.00172991	-0.00136608	-0.000651528	0.000295252	-0.00153573	-0.00157238	1.18413e-05	0.00131913	-0.000118921	0.00125044	-0.000583204	-0.000627091	-0.000125723	0.000177607
2006-01-23-11:15:00	0.000181563	-0.000404369	-0.000467392	0.000838694	0.000239952	-0.000495062	-0.00230138	0.000375189	-0.00106	-0.000635229	-0.000594603	0.000415119	-4.32899e-05	0.00192916	-0.000153956	0.000521658	0.000399689	-6.1889e-05	0.00103697	-0.000908051	-0.000262312	-0.00115	0.00105244	-0.00163829	0.000140232	-0.00245585	-0.000257208	-0.000205939	-0.00151362
2006-01-23-11:20:00	-0.00155966	0.000608214	0.00061782	-0.000552784	0.000334198	0.00082366	0.00165183	-0.000155857	-0.00049041	-0.000375634	-0.000198538	-0.000286264	0.00133898	-0.000464602	0.000926269	0.00168866	-0.000261404	0.00059761	-0.000387086	-0.000344587	-0.000145022	-0.000114894	0.000917131	-0.000341743	-7.60072e-05	-0.000400302	8.00395e-05	-0.000906342	0.001426
2006-01-23-11:25:00	-0.000337427	0.0010386	0.000862961	0.00180307	0.000297792	-2.30069e-05	0.00284927	0.00198816	-0.00105207	0.000499204	-0.000116743	9.76996e-05	2.82788e-05	-0.00201118	-0.000135849	-0.00266527	-0.000378274	-0.000163967	0.00029519	0.000819238	0.000796595	0.00033301	-0.000860959	-0.000989372	-0.00185459	0.000549145	0.000222991	0.000153839	0.00120783
2006-01-23-11:30:00	-0.000209398	-0.000457216	-0.000191789	0.00182798	-0.000346196	-0.00148153	-0.00108573	0.000934312	-0.00318005	-0.000360872	-0.000586158	-0.000544743	0.000775572	0.00122058	-0.000543771	0.00168243	-0.000839674	-0.000268305	-0.00125703	-3.20201e-05	0.000532749	-0.000101039	0.000302616	0.000612931	0.00132701	0.00131782	-6.90402e-05	-0.000491661	-0.00131008
2006-01-23-11:35:00	1.13601e-05	-0.000470406	0.000332921	-0.00134524	0.00306936	0.00197777	0.000583575	0.000420867	-0.00134176	-0.000938142	-0.000644934	0.000538806	0.00145524	-0.000996173	-0.00062096	-0.000516911	-0.000706033	0.00038067	-0.000474628	-0.000285798	-0.000173718	0.00125667	0.000480524	-0.000361985	-0.000445187	-0.00046328	0.0018357	4.24339e-05	-0.00131307
2006-01-23-11:40:00	0.00132247	-9.0149e-05	0.000302021	-0.000604276	0.00167001	-0.00179642	-0.00146964	5.19637e-05	0.000547494	0.000263139	-0.000496166	0.000277545	0.000523651	0.000336048	0.000439253	0.000171179	0.000613859	0.000132591	1.87326e-05	0.000634896	0.000653134	-0.00144473	-0.000302783	0.000288945	-0.000288442	0.0011703	-0.000485489	0.000180489	-0.00138165
2006-01-23-11:45:00	0.00111317	0.000504785	0.000523496	-0.00244041	0.00148524	-0.000131065	-0.00031982	0.000853586	0.000436895	0.000425176	-0.00208554	-0.000801916	-0.000805059	-0.000330371	-0.00204062	-0.000762884	-1.15479e-05	0.0001994	-0.000332956	-0.000792658	3.0283e-05	-0.00089963	-0.000514964	-0.000642145	0.000331506	-0.00155753	-0.00171398	0.00088872	-1.31485e-05
2006-01-23-11:50:00	-0.000953981	-0.000725266	-0.000202456	-0.000108361	-0.00154651	-0.000739948	-0.00118899	0.00105209	0.00279188	-0.000788916	-8.54341e-05	0.000887838	0.000295353	-0.000493333	0.000154616	0.000116658	4.41044e-05	-6.94127e-05	-0.000310273	0.000589272	-0.000290585	-0.000238747	-0.00126684	-0.000285169	-0.000609406	0.000230795	-0.000514601	0.000127219	0.000486962
2006-01-23-11:55:00	0.00262538	0.000593467	0.00123679	0.000223038	3.76845e-05	0.000208214	0.00424146	0.00153848	-0.000168888	-0.000540659	0.000942844	0.000416345	-0.000180658	0.00151462	9.95018e-05	0.00173416	-0.00153959	-0.000464594	0.00181604	0.000348917	-0.000730877	0.000453724	-0.000834572	0.000458469	-6.46419e-05	-0.000448219	0.000457789	-0.00080599	0.0025657
2006-01-23-12:00:00	-0.000203047	-0.00112026	-0.00208365	0.000513342	-0.000276652	-0.000595566	0.00121882	-0.000978452	-0.00155071	0.000193724	-0.000756885	-0.00187332	-0.0023914	0.000205879	-0.000393891	0.000161747	-0.000224902	-0.000447793	-0.000720932	6.14634e-06	-2.52816e-06	-0.000897354	0.000419539	-0.000859521	-0.000660488	-0.00254398	0.000680962	-0.000620457	-0.00169543
2006-01-23-12:05:00	-0.000126838	0.000379137	0.000277807	0.00136833	-0.00126099	-0.000662351	0.00122906	-0.00042153	0.000624781	0.000334681	0.00119558	0.000384564	0.000339536	0.00105439	0.000727633	-0.000461379	-0.00056434	0.000970871	0.00192157	-0.000281943	0.000733793	0.000721936	0.000623254	0.00163233	0.000457369	0.000383101	0.000625045	-5.39789e-05	0.000822362
2006-01-23-12:10:00	-0.000945089	-0.000296896	-0.000124299	-8.50251e-05	0.00021393	0.000157491	0.00114878	0.000926265	-0.000429406	-0.000377683	-0.00111849	-0.000406358	-3.53501e-05	0.000433965	0.000876256	-0.000686811	0.000459111	0.000318089	4.89303e-05	0.000418531	-0.000781739	0.00041315	0.000351745	-0.000800802	-0.000442176	-0.00208492	0.000688141	-0.000308638	0.000240548
2006-01-23-12:15:00	0.00111332	-0.00115492	-0.000950957	-0.000487615	0.000307232	0.000458485	0.000297017	0.00122134	-0.00107021	-0.000268162	0.000319221	-4.4816e-05	-1.79303e-05	-0.00280695	2.33301e-05	0.000234472	4.88091e-05	-6.85236e-06	-0.000373647	0.000321159	0.000331499	-0.000677037	0.000338004	-0.000229064	-0.00036822	0.00045884	-0.00111621	0.00033365	-0.000336976
2006-01-23-12:20:00	0.000417729	0.00115368	-0.000432466	0.00107074	-0.0010884	0.000315491	0.000561693	-0.00149488	0.00155013	0.000439304	-0.000227132	0.000908389	0.00112224	-0.00135951	0.0012876	-0.00074408	0.00133201	0.000891814	-0.001059	0.00011257	0.000892669	-0.00092375	8.58832e-05	0.000893553	-4.72343e-05	0.000280961	0.00158372	0.00118772	0.00186658
2006-01-23-12:25:00	-0.000351171	-0.00111754	-0.000497594	-0.000312977	-0.000410022	-0.000361942	0.00180893	0.000660285	0.00218646	-0.000545394	-0.00106591	-0.001514	-0.00122764	0.000890309	0.000411549	-0.002271	0.000855167	-0.000938161	-0.0012668	-0.000459266	-0.00090913	-3.2473e-05	-0.000160782	-3.38274e-05	9.45005e-05	-0.000246561	-0.000178908	-1.01345e-05	0.00101236
2006-01-23-12:30:00	0.000818925	-0.000248499	0.0014064	0.000630062	0.000948082	0.00186581	-0.00025683	0.000242455	0.00106586	0.000969866	0.00119031	0.000739472	0.00163424	0.00105809	0.00102049	0.00105451	-0.000404226	0.0007796	0.00274513	0.000410639	0.000502488	0.000652223	0.000210554	0.000402566	0.00147369	0.00303293	0.00013048	-0.000104083	-0.0002413
2006-01-23-12:35:00	0.00103003	-0.000141386	-9.37928e-05	-0.00135469	0.000848357	0.00188154	-0.000732849	-0.00250696	0.000715339	-9.68027e-05	-0.00186136	-0.000911946	-0.000785442	-0.00149671	-0.000216271	-0.00018579	-0.000632296	-0.000775706	-0.00159923	-0.00149952	-0.000810138	0.0001969	-0.000615391	-0.000347612	-0.00174908	-0.000185341	-0.00129171	-0.00107812	-0.000489853
2006-01-23-12:40:00	-0.00140526	0.000367729	-0.000268389	0.000112055	-0.000677116	0.00157436	0.00012264	0.000802227	0.000461086	0.000656846	0.000129245	0.000354538	-0.000474442	-0.00112386	0.00159937	0.000557646	-0.00094434	-0.000327666	0.00123863	0.00030407	-0.000149534	0.000684745	-0.00116848	-6.54986e-05	-0.00106165	0.00144232	-0.0015331	-0.000880961	-0.000691562
2006-01-23-12:45:00	0.00282316	0.00169292	-0.000732049	0.000571071	-0.00219636	0.000593138	0.00124931	0.00118233	0.00103611	-0.000376981	-0.00249789	-0.000185936	0.000348017	-0.000841501	0.00147734	-0.000689801	0.00097717	-9.35049e-05	0.00102499	-0.00108975	0.000377968	-0.000341611	0.00144393	0.0010939	-0.00085547	0.000968636	-0.00135682	0.000786967	0.00114151
2006-01-23-12:50:00	-0.000402996	0.000157466	-0.000349188	0.00131694	-0.00168668	0.000542202	-0.00117782	-0.000695183	4.45111e-05	0.000163898	-0.000408086	-0.000379407	-0.000745247	-0.000243609	-0.000422632	-0.000409571	0.000403189	0.00069154	0.000748558	-0.00121272	-0.000288884	9.42941e-05	-0.000709987	0.000186615	-0.000586315	0.000416455	-0.000531308	-0.000668163	-3.32503e-06
2006-01-23-12:55:00	-0.000482604	2.80993e-05	0.00174829	0.000859167	0.00263549	-0.0012596	-0.00106919	0.000916967	0.00054265	-0.000664385	-0.000200101	-0.00116456	-0.00119936	-7.30392e-05	-0.00112489	-0.000987704	-0.000543186	-0.000662147	-0.00118021	0.00118217	0.000140507	-0.000422596	0.000276416	0.000360716	2.01263e-06	-0.000660001	0.000502226	0.000275364	-0.00157717
2006-01-23-13:00:00	0.000124266	-0.000905916	0.000494363	-0.00016266	-0.000576389	-0.00111074	-0.00018022	0.000181975	0.00028673	0.000387415	-0.00045183	-0.00262764	0.00080275	0.000623046	0.000188341	-0.000710199	-0.000722688	0.000553786	0.000253409	-0.000593588	-0.000504093	0.000799623	0.000720014	0.000480712	-0.000524452	0.000200731	-6.5612e-05	-0.000154571	-0.000486797
2006-01-23-13:05:00	-0.000604532	5.37933e-05	8.17973e-05	0.000128173	0.0021461	-0.00136555	0.000427258	-0.000562763	-0.00136519	5.22049e-05	-0.000353387	0.00124787	-0.000655642	0.000476732	2.9274e-05	-0.000916314	-0.000853632	-0.000100337	0.000488987	0.00108238	-0.000761339	0.000680384	-0.00058751	-0.00016718	-0.00014886	-0.000578344	-1.21525e-05	-0.000282518	0.000872468
2006-01-23-13:10:00	-7.6005e-05	-0.00190043	0.000410863	-0.000361988	0.000342788	-0.000426719	0.000220782	1.21067e-05	-0.00104914	-0.000907633	-0.000725112	4.92503e-05	-0.000149719	0.00141606	-0.000388583	0.00123411	-0.00060683	-0.00062031	-0.000893974	0.00143473	-0.000329375	-0.000394304	-0.000386583	-0.000382096	-0.00117147	0.000115261	-0.00114939	-0.000287903	0.00135294
2006-01-23-13:15:00	-0.00179924	-0.00253844	-0.000592211	0.00121827	0.00162802	-0.00129342	0.0012966	-0.00145378	-0.000116871	-0.000241228	-0.00098082	7.72654e-05	0.000128762	-0.00196877	-0.000135143	0.000510238	3.07282e-05	0.000237401	-0.000210238	-5.893e-05	0.000389823	-0.000387954	-0.000312785	0.00115999	-0.00127861	-0.000338068	0.000888607	-0.000625121	0.00159311
2006-01-23-13:20:00	-0.000489262	0.00232393	-0.000554166	-0.00107981	-0.000540457	-0.000428862	0.000936476	0.000899608	0.000175312	-0.00121181	0.000706639	-0.000500546	4.40071e-05	-0.000658945	-8.60332e-05	0.000617567	-0.000290482	-0.000617863	0.000137693	0.00105118	-0.000175716	-3.42275e-05	-0.0008446	-5.48323e-05	-0.000858846	0.000170536	-0.00125837	-0.00107089	0.000506451
2006-01-23-13:25:00	-0.000859345	0.00202981	0.000538873	0.000107781	0.000942617	0.000160764	0.00034479	-0.000449793	-0.00179532	-0.000635674	-0.000106038	0.00113095	-0.000454165	-0.00043526	-0.00154453	-0.000963239	-0.000295458	-0.00105808	-0.00243214	0.000313655	-0.00115183	-0.000814029	-0.00100752	-0.00130981	-0.00074472	-0.00109013	0.000490473	-0.000291187	0.000495615
2006-01-23-13:30:00	0.000315059	-0.0034558	0.000578511	-0.00182666	0.00180536	-0.000426093	0.000788857	-8.01089e-05	-0.000209293	0.000123759	-0.000616095	-0.0019166	-0.00022652	-0.000403925	0.000234646	0.000857732	-0.000127959	9.95907e-05	0.000573031	0.00116097	-0.000422514	0.000492404	-0.000998575	-0.000821869	0.00153482	-9.05649e-05	0.00175827	0.000527557	0.000766253
2006-01-23-13:35:00	0.000157034	0.000906173	0.000152863	-0.00110612	0.000674756	-0.00270563	-0.000150445	-0.00260347	-0.000905445	-0.000470659	0.00184171	0.000516935	-0.000140388	-0.00144251	-0.000152643	0.000557126	-0.000113217	-0.000470823	0.000133662	0.000781614	4.29906e-05	-5.95349e-05	-0.000273258	-0.00101028	-0.00121959	-0.000874516	-0.000148419	-0.00149823	-0.000826089
2006-01-23-13:40:00	0.000379244	-0.00291868	-0.000588041	5.29369e-05	-0.00229996	0.000825838	0.000286487	0.0010407	-3.69389e-05	-0.000367641	-0.00146092	0.000283268	0.000109044	-0.000681448	0.000533009	0.000119672	0.000903028	0.000882987	0.000512388	0.000288638	-0.00102503	-0.000246963	0.000738027	0.000486116	-0.000767495	-0.00097968	-0.000869665	0.000865571	-0.000960733
2006-01-23-13:45:00	0.00173047	0.00122339	7.40502e-05	0.000902266	0.000210213	0.000804115	0.00129403	0.000687706	0.000296994	0.000158642	-0.000340636	-0.000114616	0.0010553	0.000462302	0.000259768	0.0001477	0.000336031	0.000369672	0.00055216	0.00130596	0.000187453	0.000608094	0.000807549	3.19782e-05	0.000828283	-0.000611497	-0.000890606	-0.000122364	0.00233229
2006-01-23-13:50:00	0.000213612	-0.000356719	-0.000937655	-0.000701586	-0.000770122	-0.000880348	0.000217862	-0.00013276	0.000411985	-0.00128335	-0.000663235	0.00207509	-0.00106612	0.000132829	-0.00130865	-7.01876e-05	-0.000563347	-0.000531661	-0.000845184	0.0012334	-0.0019402	0.000223499	-5.73903e-05	-0.00045745	0.00113566	0.000448464	-0.00105081	-9.7098e-05	0.000484561
2006-01-23-13:55:00	0.000625353	0.000660278	8.72037e-05	0.000610387	0.000893125	0.000234323	0.001275	0.0011738	0.000766926	0.000165049	-0.000182425	0.00018598	0.000825438	5.21244e-05	0.00117684	0.000456177	0.000269932	0.00132244	0.000622872	-0.000457718	0.00114644	0.000536084	2.039e-06	0.000850044	-0.000543108	0.000124145	0.00103051	0.000116685	-0.000142357
2006-01-23-14:00:00	7.4488e-05	-0.00154192	-0.000223126	0.00100882	-0.000743119	0.000207124	-0.00100689	-0.00229559	-0.000816326	-0.000127318	-0.000226961	-0.000420817	-0.000804866	-0.00044423	8.70057e-05	-0.00135007	0.000941044	-0.000184299	0.000135354	0.00287128	0.000734391	0.000103266	0.000521498	2.79891e-05	0.000333363	-0.000365903	0.000195741	0.000614294	-0.00199053
2006-01-23-14:05:00	-0.00154538	-0.000431898	0.000102333	0.000390969	0.000920176	-5.08629e-05	-0.000908487	-0.000950523	2.51285e-05	-0.000868703	0.000612797	-0.00132781	0.00100446	0.000355001	-2.88357e-05	-0.000603437	-0.000545033	-0.00018292	-0.000166372	0.000959649	-0.000552835	0.00050039	-1.13853e-05	-0.000654606	-0.000376783	0.000539953	-0.000776429	0.000320129	-0.00168942
2006-01-23-14:10:00	0.000595643	-0.000631959	-0.00031355	0.000260445	-0.00127721	-0.00043803	0.000423929	0.000448404	-0.000744911	0.000276519	-0.000998004	-0.000397471	-2.08426e-05	-0.0023697	-0.000431573	0.000678317	0.000240132	-0.000810066	-0.000507766	0.000374801	-0.00059734	0.000250444	1.64826e-05	-0.000320191	0.000530971	-0.00032591	0.000536478	-0.000694192	0.00232962
2006-01-23-14:15:00	0.000264366	-0.00112073	-6.20152e-05	0.000935495	-0.000348257	-0.00110711	-0.000508095	0.000591149	-0.00032447	6.16191e-05	1.14051e-05	-0.00231678	0.00026762	0.00112526	0.000506224	0.000608729	0.00100263	0.000955181	0.000556783	-0.000428276	-0.000631536	-0.000172104	0.000198662	-6.09357e-05	0.00156318	-0.000529262	0.00103496	0.00103004	5.37994e-05
2006-01-23-14:20:00	-0.000404165	0.00150476	0.000963546	0.00109272	-0.00035106	0.00145745	0.00151692	0.0015973	-0.00037156	-0.000273451	0.00146401	1.143e-05	0.000292254	-1.09607e-05	0.000369555	0.000298083	-5.73159e-05	0.000143358	0.000973272	0.001579	0.00149185	-0.000511031	-0.000278952	-2.01408e-06	-0.000984841	0.000654173	-0.00103075	-0.000635755	-0.000262304
2006-01-23-14:25:00	0.000494949	0.000524807	-3.54836e-05	-0.000292941	0.000778096	-0.000533587	-0.00130931	-0.000783317	0.00225712	-0.00117722	0.000964599	-0.000261883	-0.000411213	0.000357261	0.000749902	0.000499644	0.000154767	0.000359966	-0.00171556	0.000214499	0.000466327	-0.000234439	-6.18389e-05	2.85448e-05	-0.000667036	-0.000571827	-0.000262007	-0.000436268	-0.000659073
2006-01-23-14:30:00	0.00026039	0.000607008	0.000122636	0.000535242	-0.000207969	0.000397411	0.000895487	0.0013811	0.000831381	0.00108741	-0.00033392	0.000889238	0.000557249	-0.00115838	-3.56237e-05	-0.000482537	0.000632944	0.000522549	0.000504211	0.00120766	-0.00043417	0.000414527	0.000284678	0.000586291	0.000312629	0.000419018	0.000433012	0.000689247	0.000105887
2006-01-23-14:35:00	-0.000725011	-0.000323046	-0.00031639	-0.000370871	-0.000132919	-0.00273256	-0.000940873	-0.00275771	8.8707e-05	-0.000362141	4.637e-05	-0.000511392	-0.000206344	-0.00110588	-0.00039825	0.00143657	-0.000615324	-0.000228065	0.00101674	0.00129267	-0.00031808	-0.000348017	0.000383003	-0.000688232	0.000135239	-0.000958321	-0.000164672	-0.000541031	-0.000935737
2006-01-23-14:40:00	0.000545673	0.000802242	-0.000260707	-0.000734037	0.00037605	0.000932956	0.000645913	0.00250832	0.00216374	0.0002436	-0.00091664	-0.000611682	8.88807e-05	0.000650798	-0.000133323	0.000649697	0.00161309	0.000584874	0.00128916	-0.000128733	-0.0013966	-0.000716244	-0.000300193	0.000386137	0.000963225	-0.000358319	-0.000953955	6.95291e-05	-0.000107242
2006-01-23-14:45:00	6.84107e-05	-0.000181398	0.00042926	-0.000257027	0.0012233	-0.000767677	0.000698979	-0.000296102	-0.00137297	-0.000989625	-0.00241144	-0.000109192	0.000145167	0.00127036	-0.000544944	-0.000426941	-0.000750668	-0.00078666	0.00104997	-0.000922595	-0.000294784	-0.000319944	0.00068957	-0.0014011	-0.000689992	0.000817976	0.000856982	-0.000976369	0.000590378
2006-01-23-14:50:00	-1.12595e-06	0.000976732	-1.40232e-05	0.000341802	-1.74942e-05	-0.00193639	-0.00173522	-0.0017411	-0.000628837	0.000637347	-0.0010751	0.000556893	-2.11244e-06	0.00120816	0.000944121	5.39669e-05	-1.38189e-05	7.93712e-05	0.000107295	-0.000901151	-1.11593e-05	0.000196085	-1.8324e-05	0.000319041	0.000187818	0.000208109	-0.000151403	-9.42785e-06	-0.000839322
2006-01-23-14:55:00	0.00288474	-0.000963062	-0.000537348	0.000682716	-0.000464525	0.000891269	0.00148839	0.00210211	-0.00118511	0.000465783	-0.00267499	-0.000511731	0.000117413	-0.00062392	-0.00053471	-0.000619985	-0.00030827	-0.000399979	-0.00157608	0.000190033	-0.000416728	-0.000527351	-1.99021e-05	0.000520752	-0.000275974	-0.000266758	-0.000586938	-0.000278681	0.00175094
2006-01-23-15:00:00	0.000853518	-0.00135863	-8.17149e-05	-0.000757698	0.00204124	0.000973821	-0.000777257	-0.00110748	0.000892247	0.00094391	0.000283164	0.00162932	-0.000384297	0.00352475	-4.33028e-05	-0.00014062	-4.64379e-05	-0.00039662	0.000603654	8.08765e-06	0.000646719	-4.27197e-05	-0.000341358	0.000348346	-0.00127963	-0.00268505	0.0012318	-0.00136024	-0.000970343
2006-01-23-15:05:00	-0.000139111	0.000244957	0.00053206	0.000185096	0.00119481	0.000269073	2.55997e-06	-0.000526437	-0.000965276	-0.000758611	0.000431798	0.00118848	5.21807e-05	0.000631337	0.000427737	-0.00155538	0.00109107	0.000174783	-0.000425488	-0.000449014	-0.000490347	-0.00038281	-0.000242133	-0.000525308	0.000781282	0.000621802	0.00259384	-0.00138941	-0.00063356
2006-01-23-15:10:00	0.000319379	-0.0017672	-0.00036882	0.00055315	0.000176946	-0.00053426	-1.36141e-05	-0.0012258	0.00103254	-0.00145942	0.000807838	-0.0022767	-0.000720668	0.00145141	0.000462441	-0.000523811	0.000626265	0.000153294	-0.000846543	-7.02669e-05	-3.05316e-05	0.000526485	-0.000119448	-0.000642646	-0.000362609	0.000586105	0.000843714	0.000608376	0.00097168
2006-01-23-15:15:00	-9.17594e-05	-8.92799e-05	0.000634551	0.000667506	0.000586429	-0.000434358	0.000706133	0.000254021	5.01638e-06	0.000608477	-0.000147072	0.00155612	0.000835371	5.07987e-05	0.000833279	-0.00061432	0.000854378	0.000216989	0.000146891	-0.00087134	0.000586516	0.000968613	-0.000470013	0.000420356	0.000195699	-0.00180553	-0.000167615	0.000726957	0.000665211
2006-01-23-15:20:00	0.000308214	-0.000759113	-0.000187605	-0.000601856	0.00120297	-9.65116e-05	-1.53293e-05	0.000672486	-0.000931365	-0.000723235	-0.000334853	0.000519578	3.69162e-05	-7.38164e-05	-0.000518803	0.000434054	0.000787129	0.000392539	-0.000625666	-0.000100737	2.48932e-05	-0.000150269	0.000200009	4.6171e-05	-0.000528593	0.000316025	-0.000626245	-0.00126913	-0.000834136
2006-01-23-15:25:00	-0.000448076	-0.00176959	-0.000796529	-0.000907837	-0.00150438	0.00127123	-0.000237724	-0.00102474	-0.000419031	-0.000995322	0.000280214	0.000122694	-0.000407868	-0.00226939	-0.000371428	0.000608736	-0.00121292	1.07166e-06	0.000603009	-0.000178793	0.000829813	-0.000850445	5.69779e-05	-0.00140703	0.000661166	-0.000466088	0.00038805	-0.000536412	-0.000706645
2006-01-23-15:30:00	-5.92848e-05	0.000866758	0.00112141	0.000487431	0.000978732	0.000281377	0.00178119	0.000617876	0.0028258	0.000539892	0.00101451	0.00253277	0.00115566	0.000180609	0.00116083	0.000632157	0.00216115	-0.000982646	-0.000786416	-0.000137278	0.000949471	0.000254386	0.00132896	0.000743149	-8.28121e-05	0.00367444	0.000702889	0.00151794	0.000355849
2006-01-23-15:35:00	0.00123732	-5.0212e-06	-4.31632e-05	-0.000276015	-0.00111779	-2.9583e-05	-0.00102041	-0.0010023	-0.000235519	-0.000584364	0.000162467	-0.000637709	0.000211553	0.000501695	-7.88657e-05	-0.00172413	-0.000358789	0.000276279	-0.000690311	0.00027338	0.00042967	-0.000372065	0.000300011	-0.000348622	-9.2555e-05	9.75684e-05	-0.000253547	0.000572786	-0.000220466
2006-01-23-15:40:00	-0.00127767	-0.000416139	-0.000424385	0.000227231	0.000133156	0.000467436	-0.000884337	0.000146436	0.00095008	-0.000649029	-0.00034532	-0.000124962	-0.000506164	0.00221925	0.000160117	-0.000638935	0.00086978	-4.06586e-05	0.000180238	-0.000714366	-0.000397591	0.000818601	0.00112821	-0.00150846	0.00137725	0.00118463	-0.000601693	-0.00231439	3.26663e-05
2006-01-23-15:45:00	-0.000419426	-0.000248511	0.000144034	0.000639371	-0.00240599	-0.00146236	-0.000942497	-0.00240419	-0.00128238	0.00152872	-0.00133833	-0.00196799	-0.00049503	-0.00120451	0.000855634	6.37649e-06	0.0013772	-0.000477426	-0.00164052	0.000313482	-0.00188185	1.82036e-05	4.89865e-05	0.000581121	0.000148025	0.000625183	0.00287962	-0.000193812	-0.00132031
2006-01-23-15:50:00	-0.00113589	-0.000650984	0.000670188	0.000290203	0.000417051	-0.00020366	0.000719386	-0.00153333	0.00128583	-0.00062396	0.000732974	0.000454521	-6.63231e-05	0.00148364	0.000604504	-7.23558e-05	-0.000413028	-0.000275833	0.00200898	-0.00121977	0.00187903	0.000429047	-0.000669503	4.97517e-05	0.000276776	0.00103908	-4.82798e-05	0.00108974	0.000537314
2006-01-23-15:55:00	-9.23862e-05	-0.00178027	-0.000197695	-0.00114439	-0.00232536	0.000877	0.000992467	-0.00178837	0.000300266	0.000902919	7.97036e-05	0.000297849	-0.000304461	5.51986e-05	-0.00109487	-0.00145672	-0.00186985	-1.25128e-06	-0.000583947	-0.00223607	0.00014343	0.000403575	0.000258105	-0.00165542	-0.000187942	-0.00111921	-0.00291183	0.00933248	-0.000818422
2006-01-23-16:00:00	-0.00055913	0	0.000558376	0.000295368	0	-0.00198429	0	0.0028107	-0.000456901	0.000890848	-0.00135301	0.00396247	0.000161329	0.000987677	0.0015206	0.00093631	0	0.000896593	-0.000176318	-0.00061872	-0.00158749	7.36287e-05	0.000865336	-0.00161568	-0.000953873	-0.00134327	-0.000213216	0.00480075	0.000203339
2006-01-24-10:00:00	-0.00299365	0.0167637	0.00546338	0.00637601	0.00636706	0.0087379	-0.00359898	-0.022582	0.00896147	-0.0105976	0.00290798	-0.000688657	-0.0017616	-0.000625188	-0.0253937	-0.00132874	0.00451715	0.00677363	0.00923911	-0.0175694	-0.00538932	-0.00397746	-0.0104232	-0.00142371	0.00611932	0.016292	0.00522162	0.00696009	-0.00921806
2006-01-24-10:05:00	-0.00143214	-0.00135104	0.000394731	-0.000515368	-0.000149974	0.000147172	0.000950864	0.000103115	0.000718905	-0.00107501	-0.00012261	0.000150918	-0.000759843	-0.000573365	-0.000976449	0.000521398	-0.00107736	-0.00162342	-0.00209865	-0.00125052	0.00219131	8.075e-05	0.0016837	-0.00153631	-0.000644766	0.000603339	0.000341291	0.000264491	0.00360894
2006-01-24-10:10:00	0.00123094	-0.000823512	-8.2712e-05	-0.000365431	0.000513442	-0.00153494	0.000172233	-0.000185017	0.0013439	0.0011247	0.000102296	0.00177745	-0.000753934	0.00137786	-0.00132162	-0.000165229	0.00159987	0.0004506	-0.00195801	0.00127592	0.000112522	0.000210595	-0.00293851	0.00221575	0.0016849	0.000507179	0.000228685	0.000589347	-0.000353101
2006-01-24-10:15:00	0.000696401	-0.00148236	-0.00102006	-0.00199899	0.000409308	0.000540745	0.00140782	0.000259895	0.00028329	-0.0004215	-7.18395e-05	-0.00097899	0.000522911	2.26464e-05	0.00059113	-0.00114235	-0.000678527	0.000266309	0.000300109	-0.00143324	-0.00148762	-0.000221642	5.99117e-05	-0.00274617	-0.000137575	0.00101254	-0.00082959	-0.000188478	0.00140597
2006-01-24-10:20:00	-0.00227052	0.0020311	0.000100078	0.000405776	0.00211708	-0.00069232	0.00207826	-0.00158847	0.000602454	0.00134599	0.00121004	-0.000572968	-0.000154238	0.000357296	-0.000588995	-0.000508717	-0.000229303	-0.000191074	0.000542579	0.00719797	-0.000882487	0.001394	0.00225917	0.000363734	-0.000998704	0.00338641	-0.00228977	0.001788	0.000419269
2006-01-24-10:25:00	-0.00404226	-0.00113554	-0.000344133	-0.00097709	-0.00284607	-0.00164498	-0.000837094	0.00202698	0.00214324	-0.000404267	0.000293436	-0.000603581	-0.00148834	-0.00184036	-0.0026375	-0.00176518	0	-0.00180574	-0.00082804	0.00245717	-0.000820009	-0.000948631	-0.0019408	0.000520722	-0.00177291	-0.000396329	0.00133743	-0.000925728	0.00114443
2006-01-24-10:30:00	-9.21669e-05	0.00157303	0.000514153	0.000341767	0.00121769	-0.00205427	0.00187772	-0.00194844	0.00140704	0.000352136	0.00103719	0.00123108	7.91975e-05	0.000598282	0.00137512	0.00128762	-0.00108937	0.00162492	0.000336677	0.00215243	0.00244881	0.00163428	-0.000958017	-0.00137912	0.00271512	0.00246139	-0.00063728	-0.00110154	0.00168368
2006-01-24-10:35:00	-0.00187292	-0.000156137	-1.41921e-06	0.000866669	-0.00154834	0.0012866	0.00111287	0.000144518	-0.000213719	0.00137523	-0.000516611	-0.000331965	0.000187204	-0.000825502	0.00085996	-0.000288944	0.000401295	-0.00133339	-0.00336853	0.00150804	0.00012281	1.63064e-05	-0.000977972	-0.000505207	0.000134722	-0.00194161	-0.000230814	0.00047682	-8.88981e-05
2006-01-24-10:40:00	0.0014536	-0.000819569	0.00226579	-0.000325261	-0.000185682	0.000762792	-0.00145811	-0.0014552	0.00353498	-0.000149597	-0.000127389	-0.000234475	-0.000343419	0.000954501	0.000172051	-5.29229e-05	-0.00350401	-0.000216326	-0.000315299	0.00083764	-0.000369033	-0.000335669	-0.000138905	-0.00151405	-2.75231e-05	0.00251137	-0.000102942	-0.000205988	-0.00225388
2006-01-24-10:45:00	-0.000831186	-0.00038087	0.000446769	-0.000593601	0.00142005	0.00566905	-0.00114624	-0.00232208	-0.00318489	-3.36046e-05	0.0002984	-0.000132619	0.00185002	0.000338107	0.000848787	-8.10134e-05	-0.000517857	0.000114941	-0.000525617	-0.00361131	0.000530214	0.00038416	0.000445946	0.000959322	0.000659856	0.00221255	-0.00130422	0.000167774	0.000934903
2006-01-24-10:50:00	0.000522261	-0.000670547	-0.00175044	-0.000331574	-0.00192144	-0.00117628	0.00236756	-0.00252278	0.000242985	-0.000131123	0.000205093	-0.000361426	-0.00139352	-0.000151169	0.000185585	0.000363001	0.00053049	0.000948924	-0.00285437	0.000145051	-0.000191514	-0.000220236	-0.00238445	-0.000473388	-0.000187548	1.08874e-05	0.00050543	0.000160508	0.00131136
2006-01-24-10:55:00	-0.000726474	-9.17994e-05	0.00053364	-0.000587735	-0.00240643	0.000881781	-0.000249267	0.00076912	0.000190975	0.000747978	-2.44725e-05	-1.78753e-05	0.00026788	0.00121187	0.00296394	0.00054274	0.00237978	0.000183704	-0.000618091	-0.00271765	0.000384656	0.000548694	0.000872199	-0.000675611	9.75048e-05	0.0019482	0.000460017	-0.000508641	-1.51632e-05
2006-01-24-11:00:00	-0.000455214	0.000163882	-0.000631152	0.00148262	-5.82401e-05	-0.000542443	-0.00153862	0.0018837	0.000180261	-0.000996824	0.000424164	0.000968058	-0.00257276	0.000422348	0.00162832	-0.000679317	0.00148139	-0.000321333	0.00300657	0.00169429	6.15615e-05	-4.06755e-05	-0.00064273	0.000382885	0.00106835	0.00267559	0.00146218	-0.000543269	-0.00284522
2006-01-24-11:05:00	-0.00102178	0.00151036	0.000390003	0.000231307	-0.00244028	-0.00114318	0.00104875	-0.00076207	0.000291594	-0.000967195	-0.000413801	0.00028794	0.00200443	-0.000392636	-0.00322153	-0.000671254	0.000323459	0.000373888	0.00234692	0.000586211	0.000871858	-0.000653219	-0.000789784	-0.0002255	0.000764885	0.00154587	0.00130251	0.00141414	0.00072907
2006-01-24-11:10:00	0.00104604	0.000463247	-0.000719905	-0.000562144	0.00227959	-0.000754493	0.000882172	0.00330593	0.000530079	-0.00166761	0.000769263	0.000518424	0.000356912	0.001633	0.00247782	0.000921234	0.000399779	0.00125809	0.000780462	0.00120396	0.0011592	0.000547998	0.000944256	0.000770699	-0.000409805	0.00107231	-0.000687287	8.53068e-06	0.000960272
2006-01-24-11:15:00	-0.000162995	-0.000201013	0.000141774	0.00148763	-0.00213909	-0.00183863	-5.59815e-05	-0.00166531	0.000418184	-0.00204466	0.000708058	0.000955498	0.000909848	0.000641939	-0.00125819	0.000622776	-0.00210414	2.6171e-05	0.00121744	-0.000747241	-0.000196185	0.000526244	-0.00147258	0.000672114	0.00210684	-0.00175787	0.000377679	0.000342576	0.000888094
2006-01-24-11:20:00	-0.00114659	0.00146751	0.00124466	0.000807772	0.00137243	0.000364984	-0.00335831	-4.24585e-06	0.000546291	0.00208379	0.000501215	-0.000177562	0.000231307	-0.000826702	-0.00012829	0.000272824	-0.000246934	-4.98228e-05	0.00113943	0.000241	-0.000458769	-0.000686724	9.48715e-05	4.23147e-05	-0.000150128	-0.000312599	0.000344127	-0.000437317	-0.00265922
2006-01-24-11:25:00	-0.00127098	0.000394933	-0.00093834	-0.000205283	0.00121547	-0.0003255	0.000331553	0.000605013	-0.0012568	0.000574119	-0.000833367	0.00154938	-0.000851522	-0.000464557	-0.000726903	-0.000227775	-0.000670999	-4.9482e-05	-0.00147772	-0.000979313	0.000620531	0.000158541	0.00282273	-0.000638362	0.000356445	-0.00158959	0.000393261	-0.00067775	0.000661896
2006-01-24-11:30:00	0.000308585	-0.00147617	-0.000505774	-0.00158188	-0.000313568	-0.00135021	0.000297755	-0.00184919	4.71623e-05	0.000315385	0.000249356	-0.00133166	-0.000279269	-0.00053103	0.000206609	-0.000431216	-0.00257727	-0.00114439	0.000156999	0.00119794	0.0023215	0.000191998	0.00116709	0.0014475	0.000112191	0.00286762	7.72695e-05	-0.001419	0.00122949
2006-01-24-11:35:00	-0.000449524	0.000759047	-0.000123008	0.000116769	2.54311e-05	-0.000191153	0.000869674	0.000565207	-0.000112705	-0.000603698	-0.00101368	-0.000600761	-8.33382e-05	0.00029636	0.00119115	-0.000863652	7.99335e-05	-0.00141653	-0.00105122	-0.00123622	-0.000682089	-0.000626314	-0.000194736	0.00154833	0.000410444	0.000554066	-0.000578408	0.000211033	0.00105865
2006-01-24-11:40:00	-0.000549117	-0.000330324	0.000534946	0.000493995	2.45985e-05	-0.000186459	7.22439e-05	-0.00045338	0.000440544	8.37541e-05	0.000541391	0.000450132	-0.000850128	-0.000561987	-0.0010338	-0.000722075	0.000731837	0.000850367	0.00220244	0.000341503	-0.00159615	-0.000234474	-6.66836e-05	-0.000748866	1.00831e-05	0.000519487	-0.000734518	-0.000238758	0.000561553
2006-01-24-11:45:00	0.000339391	0.000484156	0.00107184	0.00113392	0.000312391	-0.000881782	0.000205018	0.000550566	-0.000703005	0.000192501	0.000338914	-0.000872241	0.000266683	0.000336679	-0.000533182	0.000269009	-0.00111634	-0.000671283	8.04065e-05	-0.000517186	0.00051803	0.000405573	-0.000729807	0.000221138	0.000483287	0.0010156	4.79466e-05	-0.000209027	0.000246132
2006-01-24-11:50:00	0.000311335	0.000796951	-0.0013804	-0.000718691	-0.000118449	0.0011639	-0.000553059	-0.00102444	-0.000314521	-0.000772149	-0.000864834	0.000219185	-0.000160944	-0.00114619	0.000127998	-0.000393712	2.13261e-05	-0.000760146	0.000920866	2.46573e-05	-0.000294239	-0.000603523	5.63177e-05	-0.000577296	0.00131751	-0.000452431	-0.00114733	-0.000501	-0.00025067
2006-01-24-11:55:00	0.00119702	-0.00163706	3.88683e-05	-0.000472348	-0.000547279	-0.000782091	0.00119602	0.00225321	-0.000402303	-0.000888514	0.000412534	-6.61947e-05	-7.68152e-05	0.000773562	0.000375171	-0.000166723	0.000587555	0.00028056	-0.00238696	-0.00143508	-1.08312e-05	0.000395201	-0.000832352	-0.000156497	8.45995e-05	0.00111435	0.000558487	0.000470923	-6.52029e-05
2006-01-24-12:00:00	0.00046458	8.50221e-06	-0.000220154	0.00102369	-0.00162414	0.00038076	0.00129103	-0.00258181	-0.000172825	-0.000389953	6.26876e-05	0.00043177	-3.87048e-05	0.000796955	-0.00129973	-0.000606743	-0.00125629	-0.000910858	0.00384658	-0.000591933	0.000126831	0.000318609	-0.000180909	-0.0008936	0.000494477	-0.00120944	-0.0013148	0.00113156	0.000821586
2006-01-24-12:05:00	0.00261502	0.000358076	-0.00012139	-0.000385412	0.000267431	0.000354518	-0.000510599	0.00132455	0.00035022	-0.000227285	0.00095514	5.31203e-05	0.000166855	0.000614713	0.000592337	-0.000178692	0.000189973	-0.000179403	-0.00196476	-0.00306064	0.000766693	-0.000160204	0.000344805	0.00194763	0.00121387	-0.00133398	0.00130032	6.51512e-05	-0.000708562
2006-01-24-12:10:00	0.0010072	-0.000209084	0.000955398	0.00113296	0.000846701	-0.000186186	-0.00124929	0.000403902	0.000542372	0.000652438	6.9106e-05	-0.000662001	0.000500274	0.000453982	0.000370589	0.000851988	0.000370419	0.00158711	-0.000861616	0.00193891	0.000440638	0.000272204	0.0012171	0.000604057	0.00145803	0.00161739	-0.00104262	1.31784e-05	0.000208052
2006-01-24-12:15:00	-0.000838294	-0.000753353	-0.00143261	-0.000933964	-0.00194464	-0.000803135	-0.000731979	-0.000964954	-0.000905244	-0.000550946	-0.00105823	-0.000540569	-0.000975012	-0.00213537	-0.000512338	0.000135729	-0.000747544	0.000410245	-0.000104405	-0.00215865	-0.00119162	-0.00125849	-0.00107615	-0.00151494	-0.00274145	-0.00180294	-0.00037542	-0.000182017	-0.00165584
2006-01-24-12:20:00	-0.000100078	0.000952657	6.33013e-05	0.00131579	-0.000310908	0.000785125	-0.000731555	0.000478263	0.00181604	0.00147083	0.000673115	0.00138353	0.000865445	0.00150638	0.00103429	-2.86679e-05	0.00169844	0.00132771	-0.00314566	-0.00065607	0.00145865	0.00169834	0.000680587	0.00103863	-0.000430504	0.00166965	-0.000921366	0.00158082	-0.000523727
2006-01-24-12:25:00	-0.00208816	-0.000152047	0.000554962	-0.000754885	5.3437e-05	-5.74743e-05	-0.00154475	0.00109327	-4.71976e-05	-0.000159819	0.000312339	-0.000726178	-0.00157508	-9.81487e-05	-0.000476066	-8.87007e-05	0.000196203	0.00046343	0.000206915	0.000503427	-0.000968318	0.00046937	-0.000299049	0.000364729	-0.000460152	-0.000787751	0.00189007	0.000229302	-0.000624633
2006-01-24-12:30:00	0.000478482	0.000378318	-0.0006183	0.00049295	-0.000603733	0.000609881	-3.51321e-05	-0.000784715	-0.000233885	-0.000110485	-0.00064463	-4.48085e-05	-6.62474e-05	-0.000252627	-0.000798425	-0.000249128	-0.000229251	-0.000156622	-6.29694e-05	0.000459869	-0.000262608	-0.000290311	-0.0018341	0.000179465	0.0010402	-0.000442969	-0.000140129	-0.000572419	0.00115718
2006-01-24-12:35:00	9.9906e-05	-7.60151e-06	-0.000270971	-0.00064172	-0.000278583	-0.00109632	-0.000107743	0.00121236	-0.000559369	-0.000520068	0.00011808	-0.000281629	-0.000482911	-0.000429262	-0.000155551	-0.000430287	-0.000280448	0.000530505	0.00026094	-0.00170097	0.000355478	-0.000399222	-0.000132135	0.000523461	0.00113739	-0.000344709	0.000747973	-4.52051e-05	0.000128623
2006-01-24-12:40:00	0.00155135	0.000405392	-0.00123188	0.000424405	0.00129233	0.000137041	-0.000299183	0.00065192	0.000386207	9.29956e-05	0.000471953	0.000413808	0.000367462	-0.00063667	-0.000848151	9.5097e-05	0.000120035	0.00118185	0.000866294	-0.000609614	0.000159248	-0.000449753	-0.000134682	-3.56172e-05	-0.00170457	0.00116971	0.000845664	3.8362e-05	0.000161164
2006-01-24-12:45:00	0.000504635	0.000154961	-0.00201215	-6.28392e-05	0.00104317	-0.000401614	-0.000545578	0.00207243	9.36239e-05	0.000852546	-8.39055e-07	0.000660262	0.0002887	-0.000223365	-0.00017676	0.000764017	-7.48773e-05	0.000267633	-1.12099e-05	-0.000493902	-0.000640605	0.000472614	-6.68249e-05	0.000250242	-0.000286711	0.000968125	0.000152824	0.000321976	-0.00118476
2006-01-24-12:50:00	0.000974009	0.000594955	0.00144005	0.00106831	-0.000450795	0.000424712	0.00149704	0.000431652	-0.000178213	-0.000365201	1.66456e-05	-0.00117273	0.000379437	0.00142551	-0.000609039	7.2877e-05	0.000652645	-0.000309129	0.000137551	0.000514306	-0.00249394	0.000253137	-0.000338442	-1.79879e-05	0.00109132	0.000363877	0.000833925	2.03091e-05	0.00134093
2006-01-24-12:55:00	-0.000224695	-0.00149327	-0.00080767	-0.000177184	0.000674327	-0.000568592	-0.00120369	-0.00197626	-0.0013361	-0.00157471	-0.00101896	-0.000993451	-0.000151837	-0.0014052	-0.00350669	-0.000135936	-0.00112746	-8.8925e-05	-0.000371855	0.000631392	-0.000811537	-0.00115926	-0.00107561	0.000342522	0.000178882	-0.000381001	-0.000970529	-0.00167491	0.000587248
2006-01-24-13:00:00	0.00184831	0.000388048	8.51703e-05	8.67287e-05	-0.000434317	-0.000916721	0.000508783	0.000919181	0.000554555	0.000822901	-0.000444498	-0.00213406	0.000871664	0.00062026	0.00218583	0.000274055	0.000227678	0.0010307	-0.00021996	-0.000139806	-0.000449672	0.000132769	0.000787215	-0.000920484	0.00014382	-0.000456345	-0.00141273	0.000979361	0.000543167
2006-01-24-13:05:00	-0.0012601	-0.000913627	0.000922938	0.000133863	0.000245042	0.000132582	-0.000314591	-1.39001e-05	-0.000192941	-0.0006157	-0.000429901	-0.000362057	0.000155295	-0.000471689	0.000512903	0.000252582	-0.000109587	-0.000806327	-0.000570931	-0.00160918	-0.0017226	-0.000893794	-0.00104218	0.000286318	0.000250135	0.000314566	-0.000178415	-0.000546853	-0.000747437
2006-01-24-13:10:00	0.000460802	0.000880368	0.00172387	0.000256749	0.000179952	-0.0011471	0.00158327	0.00100267	0.00132192	0.00136846	0.00136307	-0.00181223	0.000170985	0.000494966	0.00135574	0.000844069	0.00112298	8.55696e-06	0.00145754	0.000179033	0.0015557	0.000474496	0.000986613	0.000308034	0.000160526	0.000384024	-0.000472454	0.00112428	0.00175132
2006-01-24-13:15:00	0.00159843	-0.000455818	-0.00103031	-0.000824637	0.000907471	7.65404e-05	-0.000124762	0.000498558	-7.21095e-05	-0.000425632	-0.000172384	0.00115273	-0.000446912	-0.00011009	0.000867415	-0.000145827	-0.000229641	0.000352889	-7.81955e-05	-0.0014473	0.000443209	0.000777905	2.3795e-06	-0.000319111	-0.00030996	-0.000648951	-0.000781492	-0.000376508	-7.52046e-05
2006-01-24-13:20:00	0.00023468	-0.000348019	0.000631289	-0.00054547	0.000173823	0.000332374	-0.00032281	-0.000348921	-0.000308305	-0.000299037	-0.000444031	0.00186161	-0.000730215	-0.000583063	-0.000964749	-1.20865e-05	-0.000958097	-0.000685461	-0.000617676	-0.000416187	-2.43306e-06	-0.000732208	-0.00166743	-0.000964946	0.000357892	0.000166937	0.000251024	-0.000100349	-0.000655688
2006-01-24-13:25:00	0.000265461	0.000113838	0.000790509	0.0013848	-0.00034113	0.00146278	0.000218714	0.00107602	0.000430007	0.000310376	-0.000357577	0.000552318	0.000474629	0.000126994	0.000694445	-7.21536e-05	0.000656357	-7.25807e-05	0.000601099	0.000553416	-0.000796122	0.000295849	0.000951337	3.83176e-05	0.00120526	0.000371588	0.000164645	0.000439921	5.77189e-05
[truncated: 109,239 more rows]

## Sheet: daily excess return
date	AA	AXP	BA	BAC	CAT	CSCO	CVX	DD	DIS	GE	HD	HPQ	IBM	INTC	JNJ	JPM	KFT	KO	MCD	MMM	MRK	MSFT	PFE	PG	T	UTX	VZ	WMT	XOM
[truncated: 1,511 more rows]

## Sheet: VIX return
date	VIX return
20060103	-0.0801808
20060104	0.0204361
[truncated: 1,509 more rows]

## Sheet: market return
date	market return
[truncated: 1,511 more rows]

[truncated: 1 more sheets: macro-economic variables]
